# Supplementary material for: Two aquaporins, LcPIP1;4 and LcPIP1;4a, cooperatively regulate the onset of dormancy of the terminal buds in evergreen perennial litchi (Litchi chinensis Sonn.)
Source: Hortic Res. 2025 May 7;12(8):uhaf122. doi: 10.1093/hr/uhaf122 (PMC12261106; doi:10.1093/hr/uhaf122)
Supplement: Web_Material_uhaf122 [file web_material_uhaf122.zip]

Archive with 10 entries (10 files):
- Figure S1.jpg
- Figure S2.jpg
- Figure S3.jpg
- Figure S4.jpg
- Figure S5.jpg
- Figure S6.jpg
- Figure S7.jpg
- Table S1.xlsx
- Table S2.xlsx
- Table S3.xlsx
