# Supplementary material for: Two aquaporins, LcPIP1;4 and LcPIP1;4a, cooperatively regulate the onset of dormancy of the terminal buds in evergreen perennial litchi (Litchi chinensis Sonn.)
Source: Hortic Res. 2025 May 7;12(8):uhaf122. doi: 10.1093/hr/uhaf122 (PMC12261106; doi:10.1093/hr/uhaf122)
Supplement: Web_Material_uhaf122 [file web_material_uhaf122.zip › Table S1.xlsx]

## Sheet: Sheet1
Gene_ID	A_1:read count	A_1:fpkm	A_2:read count	A_2:fpkm	A_3:read count	A_3:fpkm	A_4:read count	A_4:fpkm	CK_1:read count	CK_1:fpkm	CK_2:read count	CK_2:fpkm	CK_3:read count	CK_3:fpkm	CK_4:read count	CK_4:fpkm	Chromosome	Start Site	End Site	Direction	Length	Name	GO	KEGG	eggNOG	eggNOG_Category	Swissprot	Description	BP	CC	MF	Pathway
LITCHI001953	601	16.749	688	22.8661	791	22.8655	279	9.58744	1108	30.1283	706	21.2831	721	20.6424	936	26.1806	Chr5	32133216	32139423	-	2718	LITCHI001953	-	-	3GFE2	G	sp|O77750|AQP4_BOVIN Aquaporin-4 OS=Bos taurus OX=9913 GN=AQP4 PE=2 SV=3	ESR36816.1 hypothetical protein CICLE_v10028106mg [Citrus clementina]	-	-	-	-
LITCHI005761	0	0	0	0	0	0	0	0	0	0	0	0	0	0	0	0	Chr14	14277465	14278645	-	623	LITCHI005761	GO:0003674;GO:0005215;GO:0005372;GO:0005575;GO:0005623;GO:0005886;GO:0005887;GO:0006810;GO:0006811;GO:0006833;GO:0008150;GO:0015250;GO:0015267;GO:0015318;GO:0016020;GO:0016021;GO:0022803;GO:0022838;GO:0022857;GO:0031224;GO:0031226;GO:0034220;GO:0042044;GO:0044425;GO:0044459;GO:0044464;GO:0051179;GO:0051234;GO:0055085;GO:0071944	K09874	3HY9T	G	sp|Q9FIZ9|NIP41_ARATH Putative aquaporin NIP4-1 OS=Arabidopsis thaliana OX=3702 GN=NIP4-1 PE=3 SV=1	KAB1205704.1 putative aquaporin NIP-type [Morella rubra]	GO:0006810//transport;GO:0006811//ion transport;GO:0006833//water transport;GO:0008150//biological_process;GO:0034220//ion transmembrane transport;GO:0042044//fluid transport;GO:0051179//localization;GO:0051234//establishment of localization;GO:0055085//transmembrane transport;	GO:0005575//cellular_component;GO:0005623//obsolete cell;GO:0005886//plasma membrane;GO:0005887//integral component of plasma membrane;GO:0016020//membrane;GO:0016021//integral component of membrane;GO:0031224//intrinsic component of membrane;GO:0031226//intrinsic component of plasma membrane;GO:0044425//obsolete membrane part;GO:0044459//obsolete plasma membrane part;GO:0044464//obsolete cell pa…	GO:0003674//molecular_function;GO:0005215//transporter activity;GO:0005372//water transmembrane transporter activity;GO:0015250//water channel activity;GO:0015267//channel activity;GO:0015318//inorganic molecular entity transmembrane transporter activity;GO:0022803//passive transmembrane transporter activity;GO:0022857//transmembrane transporter activity;	-
LITCHI005762	0	0	0	0	0	0	0	0	0	0	0	0	0	0	0	0	Chr14	14278660	14281080	-	306	LITCHI005762	GO:0003674;GO:0005215;GO:0005372;GO:0005575;GO:0005623;GO:0005886;GO:0005887;GO:0006810;GO:0006811;GO:0006833;GO:0008150;GO:0015250;GO:0015267;GO:0015318;GO:0016020;GO:0016021;GO:0022803;GO:0022838;GO:0022857;GO:0031224;GO:0031226;GO:0034220;GO:0042044;GO:0044425;GO:0044459;GO:0044464;GO:0051179;GO:0051234;GO:0055085;GO:0071944	K09874	3GG4B	G	sp|P49173|NIP1_NICAL Probable aquaporin NIP-type OS=Nicotiana alata OX=4087 PE=2 SV=1	XP_030529139.1 probable aquaporin NIP-type [Rhodamnia argentea]	GO:0006810//transport;GO:0006811//ion transport;GO:0006833//water transport;GO:0008150//biological_process;GO:0034220//ion transmembrane transport;GO:0042044//fluid transport;GO:0051179//localization;GO:0051234//establishment of localization;GO:0055085//transmembrane transport;	GO:0005575//cellular_component;GO:0005623//obsolete cell;GO:0005886//plasma membrane;GO:0005887//integral component of plasma membrane;GO:0016020//membrane;GO:0016021//integral component of membrane;GO:0031224//intrinsic component of membrane;GO:0031226//intrinsic component of plasma membrane;GO:0044425//obsolete membrane part;GO:0044459//obsolete plasma membrane part;GO:0044464//obsolete cell pa…	GO:0003674//molecular_function;GO:0005215//transporter activity;GO:0005372//water transmembrane transporter activity;GO:0015250//water channel activity;GO:0015267//channel activity;GO:0015318//inorganic molecular entity transmembrane transporter activity;GO:0022803//passive transmembrane transporter activity;GO:0022857//transmembrane transporter activity;	-
LITCHI008000	0	0	0	0	0	0	0	0	0	0	0	0	0	0	0	0	Chr11	25834339	25835536	+	774	LITCHI008000	-	K09874	4JRQD	G	sp|Q8VZW1|NIP11_ARATH Aquaporin NIP1-1 OS=Arabidopsis thaliana OX=3702 GN=NIP1-1 PE=1 SV=1	XP_031264873.1 nodulin-26-like [Pistacia vera]	-	-	-	-
LITCHI008218	0	0	0	0	0	0	0	0	0	0	0	0	0	0	0	0	Chr7	2517330	2524720	+	1145	LITCHI008218	GO:0003674;GO:0005215;GO:0005372;GO:0005575;GO:0005623;GO:0005886;GO:0005887;GO:0006810;GO:0006811;GO:0006833;GO:0008150;GO:0015250;GO:0015267;GO:0015318;GO:0016020;GO:0016021;GO:0022803;GO:0022838;GO:0022857;GO:0031224;GO:0031226;GO:0034220;GO:0042044;GO:0044425;GO:0044459;GO:0044464;GO:0051179;GO:0051234;GO:0055085;GO:0071944	K09874	4JGMT	P	sp|P49173|NIP1_NICAL Probable aquaporin NIP-type OS=Nicotiana alata OX=4087 PE=2 SV=1	XP_031255965.1 probable aquaporin NIP-type [Pistacia vera]	GO:0006810//transport;GO:0006811//ion transport;GO:0006833//water transport;GO:0008150//biological_process;GO:0034220//ion transmembrane transport;GO:0042044//fluid transport;GO:0051179//localization;GO:0051234//establishment of localization;GO:0055085//transmembrane transport;	GO:0005575//cellular_component;GO:0005623//obsolete cell;GO:0005886//plasma membrane;GO:0005887//integral component of plasma membrane;GO:0016020//membrane;GO:0016021//integral component of membrane;GO:0031224//intrinsic component of membrane;GO:0031226//intrinsic component of plasma membrane;GO:0044425//obsolete membrane part;GO:0044459//obsolete plasma membrane part;GO:0044464//obsolete cell pa…	GO:0003674//molecular_function;GO:0005215//transporter activity;GO:0005372//water transmembrane transporter activity;GO:0015250//water channel activity;GO:0015267//channel activity;GO:0015318//inorganic molecular entity transmembrane transporter activity;GO:0022803//passive transmembrane transporter activity;GO:0022857//transmembrane transporter activity;	-
LITCHI008541	0	0	0	0	0	0	0	0	0	0	0	0	0	0	0	0	Chr7	7575487	7580585	+	1361	LITCHI008541	GO:0003674;GO:0005215;GO:0005372;GO:0005575;GO:0005623;GO:0005886;GO:0005887;GO:0006810;GO:0006811;GO:0006833;GO:0008150;GO:0015250;GO:0015267;GO:0015318;GO:0016020;GO:0016021;GO:0022803;GO:0022838;GO:0022857;GO:0031224;GO:0031226;GO:0034220;GO:0042044;GO:0044425;GO:0044459;GO:0044464;GO:0051179;GO:0051234;GO:0055085;GO:0071944	K09874	4JGMT	P	sp|P49173|NIP1_NICAL Probable aquaporin NIP-type OS=Nicotiana alata OX=4087 PE=2 SV=1	XP_031255965.1 probable aquaporin NIP-type [Pistacia vera]	GO:0006810//transport;GO:0006811//ion transport;GO:0006833//water transport;GO:0008150//biological_process;GO:0034220//ion transmembrane transport;GO:0042044//fluid transport;GO:0051179//localization;GO:0051234//establishment of localization;GO:0055085//transmembrane transport;	GO:0005575//cellular_component;GO:0005623//obsolete cell;GO:0005886//plasma membrane;GO:0005887//integral component of plasma membrane;GO:0016020//membrane;GO:0016021//integral component of membrane;GO:0031224//intrinsic component of membrane;GO:0031226//intrinsic component of plasma membrane;GO:0044425//obsolete membrane part;GO:0044459//obsolete plasma membrane part;GO:0044464//obsolete cell pa…	GO:0003674//molecular_function;GO:0005215//transporter activity;GO:0005372//water transmembrane transporter activity;GO:0015250//water channel activity;GO:0015267//channel activity;GO:0015318//inorganic molecular entity transmembrane transporter activity;GO:0022803//passive transmembrane transporter activity;GO:0022857//transmembrane transporter activity;	-
LITCHI010519	0	0	0	0	0	0	0	0	0	0	0	0	0	0	0	0	Chr8	5637076	5647568	-	1605	LITCHI010519	GO:0003674;GO:0005215;GO:0005372;GO:0005575;GO:0005622;GO:0005623;GO:0005737;GO:0005886;GO:0005887;GO:0006810;GO:0006811;GO:0006833;GO:0008150;GO:0012506;GO:0015250;GO:0015267;GO:0015318;GO:0016020;GO:0016021;GO:0022803;GO:0022838;GO:0022857;GO:0030139;GO:0030659;GO:0030666;GO:0031090;GO:0031224;GO:0031226;GO:0031410;GO:0031982;GO:0034220;GO:0042044;GO:0043226;GO:0043227;GO:0043229;GO:0043659;GO:…	K09874	3GFEH	G	sp|Q40746|NIP11_ORYSJ Aquaporin NIP1-1 OS=Oryza sativa subsp. japonica OX=39947 GN=NIP1-1 PE=2 SV=1	KAG5541749.1 hypothetical protein RHGRI_021544 [Rhododendron griersonianum]	GO:0006810//transport;GO:0006811//ion transport;GO:0006833//water transport;GO:0008150//biological_process;GO:0034220//ion transmembrane transport;GO:0042044//fluid transport;GO:0051179//localization;GO:0051234//establishment of localization;GO:0055085//transmembrane transport;	GO:0005575//cellular_component;GO:0005622//intracellular anatomical structure;GO:0005623//obsolete cell;GO:0005737//cytoplasm;GO:0005886//plasma membrane;GO:0005887//integral component of plasma membrane;GO:0012506//vesicle membrane;GO:0016020//membrane;GO:0016021//integral component of membrane;GO:0030139//endocytic vesicle;GO:0030659//cytoplasmic vesicle membrane;GO:0030666//endocytic vesicle m…	GO:0003674//molecular_function;GO:0005215//transporter activity;GO:0005372//water transmembrane transporter activity;GO:0015250//water channel activity;GO:0015267//channel activity;GO:0015318//inorganic molecular entity transmembrane transporter activity;GO:0022803//passive transmembrane transporter activity;GO:0022857//transmembrane transporter activity;	-
LITCHI010521	0	0	0	0	0	0	0	0	4	0.369072	0	0	0	0	0	0	Chr8	5653231	5654560	-	801	LITCHI010521	GO:0003674;GO:0005215;GO:0005372;GO:0005575;GO:0005622;GO:0005623;GO:0005737;GO:0005886;GO:0005887;GO:0006810;GO:0006811;GO:0006833;GO:0008150;GO:0012506;GO:0015250;GO:0015267;GO:0015318;GO:0016020;GO:0016021;GO:0022803;GO:0022838;GO:0022857;GO:0030139;GO:0030659;GO:0030666;GO:0031090;GO:0031224;GO:0031226;GO:0031410;GO:0031982;GO:0034220;GO:0042044;GO:0043226;GO:0043227;GO:0043229;GO:0043659;GO:…	K09874	4JRQD	G	sp|Q9FIZ9|NIP41_ARATH Putative aquaporin NIP4-1 OS=Arabidopsis thaliana OX=3702 GN=NIP4-1 PE=3 SV=1	KAF5740235.1 nodulin-26-like [Tripterygium wilfordii]	GO:0006810//transport;GO:0006811//ion transport;GO:0006833//water transport;GO:0008150//biological_process;GO:0034220//ion transmembrane transport;GO:0042044//fluid transport;GO:0051179//localization;GO:0051234//establishment of localization;GO:0055085//transmembrane transport;	GO:0005575//cellular_component;GO:0005622//intracellular anatomical structure;GO:0005623//obsolete cell;GO:0005737//cytoplasm;GO:0005886//plasma membrane;GO:0005887//integral component of plasma membrane;GO:0012506//vesicle membrane;GO:0016020//membrane;GO:0016021//integral component of membrane;GO:0030139//endocytic vesicle;GO:0030659//cytoplasmic vesicle membrane;GO:0030666//endocytic vesicle m…	GO:0003674//molecular_function;GO:0005215//transporter activity;GO:0005372//water transmembrane transporter activity;GO:0015250//water channel activity;GO:0015267//channel activity;GO:0015318//inorganic molecular entity transmembrane transporter activity;GO:0022803//passive transmembrane transporter activity;GO:0022857//transmembrane transporter activity;	-
LITCHI014717	0	0	0	0	0	0	0	0	0	0	0	0	0	0	0	0	Chr1	4631874	4634146	+	2159	LITCHI014717	GO:0003674;GO:0005215;GO:0005372;GO:0005575;GO:0005623;GO:0005886;GO:0005887;GO:0006810;GO:0006811;GO:0006820;GO:0006833;GO:0006855;GO:0008150;GO:0008509;GO:0015075;GO:0015103;GO:0015238;GO:0015250;GO:0015267;GO:0015318;GO:0015698;GO:0015893;GO:0016020;GO:0016021;GO:0022803;GO:0022804;GO:0022838;GO:0022857;GO:0031224;GO:0031226;GO:0034220;GO:0035445;GO:0042044;GO:0042221;GO:0042493;GO:0044425;GO:…	K09874	3GE9T	G	sp|Q8LAI1|NIP71_ARATH Probable aquaporin NIP7-1 OS=Arabidopsis thaliana OX=3702 GN=NIP7-1 PE=2 SV=2	TXG71961.1 hypothetical protein EZV62_000540 [Acer yangbiense]	GO:0006810//transport;GO:0006811//ion transport;GO:0006820//anion transport;GO:0006833//water transport;GO:0006855//xenobiotic transmembrane transport;GO:0008150//biological_process;GO:0015698//inorganic anion transport;GO:0034220//ion transmembrane transport;GO:0035445//borate transmembrane transport;GO:0042044//fluid transport;GO:0042221//response to chemical;GO:0046713//borate transport;GO:005…	GO:0005575//cellular_component;GO:0005623//obsolete cell;GO:0005886//plasma membrane;GO:0005887//integral component of plasma membrane;GO:0016020//membrane;GO:0016021//integral component of membrane;GO:0031224//intrinsic component of membrane;GO:0031226//intrinsic component of plasma membrane;GO:0044425//obsolete membrane part;GO:0044459//obsolete plasma membrane part;GO:0044464//obsolete cell pa…	GO:0003674//molecular_function;GO:0005215//transporter activity;GO:0005372//water transmembrane transporter activity;GO:0008509//anion transmembrane transporter activity;GO:0015075//ion transmembrane transporter activity;GO:0015103//inorganic anion transmembrane transporter activity;GO:0015250//water channel activity;GO:0015267//channel activity;GO:0015318//inorganic molecular entity transmembran…	-
LITCHI020024	363	4.82302	230	3.64444	401	5.52645	199	3.26024	547	7.09121	462	6.64005	608	8.29904	600	8.00116	Chr12	8408545	8414547	+	5701	LITCHI020024	GO:0003674;GO:0005215;GO:0005372;GO:0005575;GO:0005623;GO:0005886;GO:0005887;GO:0006810;GO:0006811;GO:0006820;GO:0006833;GO:0006855;GO:0007154;GO:0008150;GO:0008509;GO:0009605;GO:0009987;GO:0009991;GO:0010036;GO:0015075;GO:0015103;GO:0015105;GO:0015238;GO:0015250;GO:0015267;GO:0015318;GO:0015698;GO:0015700;GO:0015893;GO:0016020;GO:0016021;GO:0016328;GO:0022803;GO:0022804;GO:0022838;GO:0022857;GO:…	K09874	4JF0F	G	sp|Q0IWF3|NIP31_ORYSJ Aquaporin NIP3-1 OS=Oryza sativa subsp. japonica OX=39947 GN=NIP3-1 PE=2 SV=2	TXG50159.1 hypothetical protein EZV62_022683 [Acer yangbiense]	GO:0006810//transport;GO:0006811//ion transport;GO:0006820//anion transport;GO:0006833//water transport;GO:0006855//xenobiotic transmembrane transport;GO:0007154//cell communication;GO:0008150//biological_process;GO:0009605//response to external stimulus;GO:0009987//cellular process;GO:0009991//response to extracellular stimulus;GO:0010036//response to boron-containing substance;GO:0015698//inorg…	GO:0005575//cellular_component;GO:0005623//obsolete cell;GO:0005886//plasma membrane;GO:0005887//integral component of plasma membrane;GO:0016020//membrane;GO:0016021//integral component of membrane;GO:0016328//lateral plasma membrane;GO:0031224//intrinsic component of membrane;GO:0031226//intrinsic component of plasma membrane;GO:0044425//obsolete membrane part;GO:0044459//obsolete plasma membra…	GO:0003674//molecular_function;GO:0005215//transporter activity;GO:0005372//water transmembrane transporter activity;GO:0008509//anion transmembrane transporter activity;GO:0015075//ion transmembrane transporter activity;GO:0015103//inorganic anion transmembrane transporter activity;GO:0015105//arsenite transmembrane transporter activity;GO:0015250//water channel activity;GO:0015267//channel acti…	-
LITCHI019534	2	0.0740075	40	1.76521	39	1.49692	0	0	78	2.81618	100	4.00279	179	6.80472	158	5.86803	Chr15	19707759	19710945	+	2047	LITCHI019534	GO:0003674;GO:0005215;GO:0005372;GO:0005575;GO:0005623;GO:0005886;GO:0005887;GO:0006810;GO:0006811;GO:0006833;GO:0008150;GO:0015250;GO:0015267;GO:0015318;GO:0015840;GO:0016020;GO:0016021;GO:0019755;GO:0022803;GO:0022838;GO:0022857;GO:0031224;GO:0031226;GO:0034220;GO:0042044;GO:0042886;GO:0044425;GO:0044459;GO:0044464;GO:0051179;GO:0051234;GO:0055085;GO:0071702;GO:0071705;GO:0071944	K09874	3GEXA	G	sp|Q19KC1|NIP21_MAIZE Aquaporin NIP2-1 OS=Zea mays OX=4577 GN=NIP2-1 PE=2 SV=2	TXG57553.1 hypothetical protein EZV62_015382 [Acer yangbiense]	GO:0006810//transport;GO:0006811//ion transport;GO:0006833//water transport;GO:0008150//biological_process;GO:0015840//urea transport;GO:0019755//one-carbon compound transport;GO:0034220//ion transmembrane transport;GO:0042044//fluid transport;GO:0042886//amide transport;GO:0051179//localization;GO:0051234//establishment of localization;GO:0055085//transmembrane transport;GO:0071702//organic subs…	GO:0005575//cellular_component;GO:0005623//obsolete cell;GO:0005886//plasma membrane;GO:0005887//integral component of plasma membrane;GO:0016020//membrane;GO:0016021//integral component of membrane;GO:0031224//intrinsic component of membrane;GO:0031226//intrinsic component of plasma membrane;GO:0044425//obsolete membrane part;GO:0044459//obsolete plasma membrane part;GO:0044464//obsolete cell pa…	GO:0003674//molecular_function;GO:0005215//transporter activity;GO:0005372//water transmembrane transporter activity;GO:0015250//water channel activity;GO:0015267//channel activity;GO:0015318//inorganic molecular entity transmembrane transporter activity;GO:0022803//passive transmembrane transporter activity;GO:0022857//transmembrane transporter activity;	-
LITCHI028954	8	0.364824	9	0.489471	3	0.141907	2	0.112463	0	0	0	0	4	0.187398	0	0	Chr9	19372905	19388537	-	1661	LITCHI028954	GO:0001666;GO:0003674;GO:0005215;GO:0005342;GO:0005372;GO:0005575;GO:0005622;GO:0005623;GO:0005737;GO:0005783;GO:0005886;GO:0005887;GO:0006810;GO:0006811;GO:0006820;GO:0006833;GO:0006855;GO:0006950;GO:0008028;GO:0008150;GO:0008509;GO:0008514;GO:0009628;GO:0012505;GO:0012506;GO:0015075;GO:0015103;GO:0015105;GO:0015129;GO:0015250;GO:0015267;GO:0015318;GO:0015698;GO:0015700;GO:0015711;GO:0015718;GO:…	K09874	4JMBX	P	sp|Q40746|NIP11_ORYSJ Aquaporin NIP1-1 OS=Oryza sativa subsp. japonica OX=39947 GN=NIP1-1 PE=2 SV=1	TXG47700.1 hypothetical protein EZV62_026994 [Acer yangbiense]	GO:0001666//response to hypoxia;GO:0006810//transport;GO:0006811//ion transport;GO:0006820//anion transport;GO:0006833//water transport;GO:0006855//xenobiotic transmembrane transport;GO:0006950//response to stress;GO:0008150//biological_process;GO:0009628//response to abiotic stimulus;GO:0015698//inorganic anion transport;GO:0015700//arsenite transport;GO:0015711//organic anion transport;GO:00157…	GO:0005575//cellular_component;GO:0005622//intracellular anatomical structure;GO:0005623//obsolete cell;GO:0005737//cytoplasm;GO:0005783//endoplasmic reticulum;GO:0005886//plasma membrane;GO:0005887//integral component of plasma membrane;GO:0012505//endomembrane system;GO:0012506//vesicle membrane;GO:0016020//membrane;GO:0016021//integral component of membrane;GO:0030139//endocytic vesicle;GO:003…	GO:0003674//molecular_function;GO:0005215//transporter activity;GO:0005342//organic acid transmembrane transporter activity;GO:0005372//water transmembrane transporter activity;GO:0008028//monocarboxylic acid transmembrane transporter activity;GO:0008509//anion transmembrane transporter activity;GO:0008514//organic anion transmembrane transporter activity;GO:0015075//ion transmembrane transporter…	-
LITCHI028955	437	14.8503	411	16.6566	569	20.0565	302	12.6545	536	17.7721	571	20.9897	629	21.9592	531	18.1108	Chr9	19414250	19416851	-	2229	LITCHI028955	GO:0001666;GO:0003674;GO:0005215;GO:0005342;GO:0005372;GO:0005575;GO:0005622;GO:0005623;GO:0005737;GO:0005783;GO:0005886;GO:0005887;GO:0006810;GO:0006811;GO:0006820;GO:0006833;GO:0006855;GO:0006950;GO:0008028;GO:0008150;GO:0008509;GO:0008514;GO:0009628;GO:0012505;GO:0012506;GO:0015075;GO:0015103;GO:0015105;GO:0015129;GO:0015250;GO:0015267;GO:0015318;GO:0015698;GO:0015700;GO:0015711;GO:0015718;GO:…	K09874	4JMBX	P	sp|Q40746|NIP11_ORYSJ Aquaporin NIP1-1 OS=Oryza sativa subsp. japonica OX=39947 GN=NIP1-1 PE=2 SV=1	XP_002522274.1 aquaporin NIP1-2 [Ricinus communis]	GO:0001666//response to hypoxia;GO:0006810//transport;GO:0006811//ion transport;GO:0006820//anion transport;GO:0006833//water transport;GO:0006855//xenobiotic transmembrane transport;GO:0006950//response to stress;GO:0008150//biological_process;GO:0009628//response to abiotic stimulus;GO:0015698//inorganic anion transport;GO:0015700//arsenite transport;GO:0015711//organic anion transport;GO:00157…	GO:0005575//cellular_component;GO:0005622//intracellular anatomical structure;GO:0005623//obsolete cell;GO:0005737//cytoplasm;GO:0005783//endoplasmic reticulum;GO:0005886//plasma membrane;GO:0005887//integral component of plasma membrane;GO:0012505//endomembrane system;GO:0012506//vesicle membrane;GO:0016020//membrane;GO:0016021//integral component of membrane;GO:0030139//endocytic vesicle;GO:003…	GO:0003674//molecular_function;GO:0005215//transporter activity;GO:0005342//organic acid transmembrane transporter activity;GO:0005372//water transmembrane transporter activity;GO:0008028//monocarboxylic acid transmembrane transporter activity;GO:0008509//anion transmembrane transporter activity;GO:0008514//organic anion transmembrane transporter activity;GO:0015075//ion transmembrane transporter…	-
LITCHI030949	61	1.08924	52	1.10735	93	1.72252	38	0.836683	80	1.39381	124	2.39514	98	1.79776	95	1.70257	Chr4	14244426	14250231	+	4242	LITCHI030949	GO:0003674;GO:0005215;GO:0005575;GO:0005623;GO:0005886;GO:0005887;GO:0006810;GO:0006811;GO:0006820;GO:0006855;GO:0007154;GO:0008150;GO:0008509;GO:0008643;GO:0009605;GO:0009987;GO:0009991;GO:0010036;GO:0015075;GO:0015103;GO:0015144;GO:0015166;GO:0015168;GO:0015204;GO:0015238;GO:0015318;GO:0015698;GO:0015791;GO:0015793;GO:0015840;GO:0015850;GO:0015893;GO:0016020;GO:0016021;GO:0019755;GO:0022804;GO:…	K09874	4JGKZ	P	sp|Q9SAI4|NIP61_ARATH Aquaporin NIP6-1 OS=Arabidopsis thaliana OX=3702 GN=NIP6-1 PE=1 SV=1	TXG46755.1 hypothetical protein EZV62_026049 [Acer yangbiense]	GO:0006810//transport;GO:0006811//ion transport;GO:0006820//anion transport;GO:0006855//xenobiotic transmembrane transport;GO:0007154//cell communication;GO:0008150//biological_process;GO:0008643//carbohydrate transport;GO:0009605//response to external stimulus;GO:0009987//cellular process;GO:0009991//response to extracellular stimulus;GO:0010036//response to boron-containing substance;GO:0015698…	GO:0005575//cellular_component;GO:0005623//obsolete cell;GO:0005886//plasma membrane;GO:0005887//integral component of plasma membrane;GO:0016020//membrane;GO:0016021//integral component of membrane;GO:0031224//intrinsic component of membrane;GO:0031226//intrinsic component of plasma membrane;GO:0044425//obsolete membrane part;GO:0044459//obsolete plasma membrane part;GO:0044464//obsolete cell pa…	GO:0003674//molecular_function;GO:0005215//transporter activity;GO:0008509//anion transmembrane transporter activity;GO:0015075//ion transmembrane transporter activity;GO:0015103//inorganic anion transmembrane transporter activity;GO:0015144//carbohydrate transmembrane transporter activity;GO:0015166//polyol transmembrane transporter activity;GO:0015168//glycerol transmembrane transporter activit…	-
LITCHI030525	654	33.7455	810	49.844	1059	56.6791	486	30.9213	2817	141.822	1368	76.3556	1755	93.0307	1947	100.831	Chr4	8639174	8641837	-	1468	LITCHI030525	GO:0000322;GO:0000325;GO:0000326;GO:0003674;GO:0005215;GO:0005275;GO:0005372;GO:0005488;GO:0005515;GO:0005575;GO:0005618;GO:0005622;GO:0005623;GO:0005737;GO:0005773;GO:0005774;GO:0005794;GO:0005886;GO:0005887;GO:0005911;GO:0006810;GO:0006811;GO:0006812;GO:0006833;GO:0008150;GO:0008324;GO:0008519;GO:0009505;GO:0009506;GO:0009507;GO:0009526;GO:0009536;GO:0009705;GO:0009941;GO:0012505;GO:0015075;GO:…	K09873	3GAFG	G	sp|Q41951|TIP21_ARATH Aquaporin TIP2-1 OS=Arabidopsis thaliana OX=3702 GN=TIP2-1 PE=1 SV=2	TXG68929.1 hypothetical protein EZV62_003864 [Acer yangbiense]	GO:0006810//transport;GO:0006811//ion transport;GO:0006812//cation transport;GO:0006833//water transport;GO:0008150//biological_process;GO:0015695//organic cation transport;GO:0015837//amine transport;GO:0015843//methylammonium transport;GO:0019755//one-carbon compound transport;GO:0034220//ion transmembrane transport;GO:0042044//fluid transport;GO:0051179//localization;GO:0051234//establishment …	GO:0000322//storage vacuole;GO:0000325//plant-type vacuole;GO:0000326//protein storage vacuole;GO:0005575//cellular_component;GO:0005618//cell wall;GO:0005622//intracellular anatomical structure;GO:0005623//obsolete cell;GO:0005737//cytoplasm;GO:0005773//vacuole;GO:0005774//vacuolar membrane;GO:0005794//Golgi apparatus;GO:0005886//plasma membrane;GO:0005887//integral component of plasma membrane;…	GO:0003674//molecular_function;GO:0005215//transporter activity;GO:0005275//amine transmembrane transporter activity;GO:0005372//water transmembrane transporter activity;GO:0005488//binding;GO:0005515//protein binding;GO:0008324//cation transmembrane transporter activity;GO:0008519//ammonium transmembrane transporter activity;GO:0015075//ion transmembrane transporter activity;GO:0015101//organic …	-
LITCHI030529	0	0	2	0.700268	0	0	0	0	0	0	0	0	0	0	1	0.294668	Chr4	8663729	8664716	-	258	LITCHI030529	GO:0000322;GO:0000325;GO:0000326;GO:0003674;GO:0005215;GO:0005275;GO:0005372;GO:0005488;GO:0005515;GO:0005575;GO:0005618;GO:0005622;GO:0005623;GO:0005737;GO:0005773;GO:0005774;GO:0005794;GO:0005886;GO:0005887;GO:0005911;GO:0006810;GO:0006811;GO:0006812;GO:0006833;GO:0008150;GO:0008324;GO:0008519;GO:0009505;GO:0009506;GO:0009507;GO:0009526;GO:0009536;GO:0009705;GO:0009941;GO:0012505;GO:0015075;GO:…	K09873	3GAFG	G	sp|Q41951|TIP21_ARATH Aquaporin TIP2-1 OS=Arabidopsis thaliana OX=3702 GN=TIP2-1 PE=1 SV=2	QWT83291.1 TIP2 [Toona sinensis]	GO:0006810//transport;GO:0006811//ion transport;GO:0006812//cation transport;GO:0006833//water transport;GO:0008150//biological_process;GO:0015695//organic cation transport;GO:0015837//amine transport;GO:0015843//methylammonium transport;GO:0019755//one-carbon compound transport;GO:0034220//ion transmembrane transport;GO:0042044//fluid transport;GO:0051179//localization;GO:0051234//establishment …	GO:0000322//storage vacuole;GO:0000325//plant-type vacuole;GO:0000326//protein storage vacuole;GO:0005575//cellular_component;GO:0005618//cell wall;GO:0005622//intracellular anatomical structure;GO:0005623//obsolete cell;GO:0005737//cytoplasm;GO:0005773//vacuole;GO:0005774//vacuolar membrane;GO:0005794//Golgi apparatus;GO:0005886//plasma membrane;GO:0005887//integral component of plasma membrane;…	GO:0003674//molecular_function;GO:0005215//transporter activity;GO:0005275//amine transmembrane transporter activity;GO:0005372//water transmembrane transporter activity;GO:0005488//binding;GO:0005515//protein binding;GO:0008324//cation transmembrane transporter activity;GO:0008519//ammonium transmembrane transporter activity;GO:0015075//ion transmembrane transporter activity;GO:0015101//organic …	-
LITCHI030532	1	0.293592	0	0	1	0.304532	1	0.362016	1	0.28646	0	0	0	0	0	0	Chr4	8681910	8682896	-	258	LITCHI030532	GO:0000322;GO:0000325;GO:0000326;GO:0003674;GO:0005215;GO:0005275;GO:0005372;GO:0005488;GO:0005515;GO:0005575;GO:0005618;GO:0005622;GO:0005623;GO:0005737;GO:0005773;GO:0005774;GO:0005794;GO:0005886;GO:0005887;GO:0005911;GO:0006810;GO:0006811;GO:0006812;GO:0006833;GO:0008150;GO:0008324;GO:0008519;GO:0009505;GO:0009506;GO:0009507;GO:0009526;GO:0009536;GO:0009705;GO:0009941;GO:0012505;GO:0015075;GO:…	K09873	3GAFG	G	sp|Q41951|TIP21_ARATH Aquaporin TIP2-1 OS=Arabidopsis thaliana OX=3702 GN=TIP2-1 PE=1 SV=2	QWT83291.1 TIP2 [Toona sinensis]	GO:0006810//transport;GO:0006811//ion transport;GO:0006812//cation transport;GO:0006833//water transport;GO:0008150//biological_process;GO:0015695//organic cation transport;GO:0015837//amine transport;GO:0015843//methylammonium transport;GO:0019755//one-carbon compound transport;GO:0034220//ion transmembrane transport;GO:0042044//fluid transport;GO:0051179//localization;GO:0051234//establishment …	GO:0000322//storage vacuole;GO:0000325//plant-type vacuole;GO:0000326//protein storage vacuole;GO:0005575//cellular_component;GO:0005618//cell wall;GO:0005622//intracellular anatomical structure;GO:0005623//obsolete cell;GO:0005737//cytoplasm;GO:0005773//vacuole;GO:0005774//vacuolar membrane;GO:0005794//Golgi apparatus;GO:0005886//plasma membrane;GO:0005887//integral component of plasma membrane;…	GO:0003674//molecular_function;GO:0005215//transporter activity;GO:0005275//amine transmembrane transporter activity;GO:0005372//water transmembrane transporter activity;GO:0005488//binding;GO:0005515//protein binding;GO:0008324//cation transmembrane transporter activity;GO:0008519//ammonium transmembrane transporter activity;GO:0015075//ion transmembrane transporter activity;GO:0015101//organic …	-
LITCHI027788	918	42.2708	690	37.8911	1188	56.7419	707	40.1422	1017	45.6919	565	28.1425	381	18.0233	1949	90.0739	Chr3	27922845	27925720	-	1645	LITCHI027788	GO:0000325;GO:0003674;GO:0005215;GO:0005372;GO:0005575;GO:0005622;GO:0005623;GO:0005737;GO:0005773;GO:0005774;GO:0005886;GO:0005887;GO:0006810;GO:0006811;GO:0006833;GO:0008150;GO:0009705;GO:0015204;GO:0015250;GO:0015267;GO:0015318;GO:0015840;GO:0016020;GO:0016021;GO:0019755;GO:0022803;GO:0022838;GO:0022857;GO:0031090;GO:0031224;GO:0031226;GO:0034220;GO:0042044;GO:0042807;GO:0042886;GO:0042887;GO:…	K09873	3GA6H	G	sp|O82598|TIP13_ARATH Aquaporin TIP1-3 OS=Arabidopsis thaliana OX=3702 GN=TIP1-3 PE=1 SV=1	TXG49712.1 hypothetical protein EZV62_025587 [Acer yangbiense]	GO:0006810//transport;GO:0006811//ion transport;GO:0006833//water transport;GO:0008150//biological_process;GO:0015840//urea transport;GO:0019755//one-carbon compound transport;GO:0034220//ion transmembrane transport;GO:0042044//fluid transport;GO:0042886//amide transport;GO:0051179//localization;GO:0051234//establishment of localization;GO:0055085//transmembrane transport;GO:0071702//organic subs…	GO:0000325//plant-type vacuole;GO:0005575//cellular_component;GO:0005622//intracellular anatomical structure;GO:0005623//obsolete cell;GO:0005737//cytoplasm;GO:0005773//vacuole;GO:0005774//vacuolar membrane;GO:0005886//plasma membrane;GO:0005887//integral component of plasma membrane;GO:0009705//plant-type vacuole membrane;GO:0016020//membrane;GO:0016021//integral component of membrane;GO:0031090…	GO:0003674//molecular_function;GO:0005215//transporter activity;GO:0005372//water transmembrane transporter activity;GO:0015204//urea transmembrane transporter activity;GO:0015250//water channel activity;GO:0015267//channel activity;GO:0015318//inorganic molecular entity transmembrane transporter activity;GO:0022803//passive transmembrane transporter activity;GO:0022857//transmembrane transporter…	-
LITCHI024831	1	0.01718	3	0.061466	5	0.0891011	0	0	3	0.0502881	2	0.0371681	0	0	4	0.068972	Chr13	20557180	20561722	+	4409	LITCHI024831	GO:0000325;GO:0003674;GO:0005215;GO:0005372;GO:0005575;GO:0005622;GO:0005623;GO:0005737;GO:0005773;GO:0005774;GO:0005886;GO:0005887;GO:0006810;GO:0006811;GO:0006833;GO:0008150;GO:0009705;GO:0015204;GO:0015250;GO:0015267;GO:0015318;GO:0015840;GO:0016020;GO:0016021;GO:0019755;GO:0022803;GO:0022838;GO:0022857;GO:0031090;GO:0031224;GO:0031226;GO:0034220;GO:0042044;GO:0042807;GO:0042886;GO:0042887;GO:…	K09873	3GA6H	G	sp|Q94CS9|TIP12_ORYSJ Probable aquaporin TIP1-2 OS=Oryza sativa subsp. japonica OX=39947 GN=TIP1-2 PE=2 SV=1	TXG73995.1 hypothetical protein EZV62_002574 [Acer yangbiense]	GO:0006810//transport;GO:0006811//ion transport;GO:0006833//water transport;GO:0008150//biological_process;GO:0015840//urea transport;GO:0019755//one-carbon compound transport;GO:0034220//ion transmembrane transport;GO:0042044//fluid transport;GO:0042886//amide transport;GO:0051179//localization;GO:0051234//establishment of localization;GO:0055085//transmembrane transport;GO:0071702//organic subs…	GO:0000325//plant-type vacuole;GO:0005575//cellular_component;GO:0005622//intracellular anatomical structure;GO:0005623//obsolete cell;GO:0005737//cytoplasm;GO:0005773//vacuole;GO:0005774//vacuolar membrane;GO:0005886//plasma membrane;GO:0005887//integral component of plasma membrane;GO:0009705//plant-type vacuole membrane;GO:0016020//membrane;GO:0016021//integral component of membrane;GO:0031090…	GO:0003674//molecular_function;GO:0005215//transporter activity;GO:0005372//water transmembrane transporter activity;GO:0015204//urea transmembrane transporter activity;GO:0015250//water channel activity;GO:0015267//channel activity;GO:0015318//inorganic molecular entity transmembrane transporter activity;GO:0022803//passive transmembrane transporter activity;GO:0022857//transmembrane transporter…	-
LITCHI022779	5	0.393285	0	0	2	0.163176	0	0	0	0	1	0.0850853	0	0	13	1.02629	Chr10	9245336	9247557	-	963	LITCHI022779	GO:0000322;GO:0000325;GO:0000326;GO:0003674;GO:0005215;GO:0005275;GO:0005372;GO:0005575;GO:0005622;GO:0005623;GO:0005737;GO:0005773;GO:0005774;GO:0005886;GO:0005887;GO:0006810;GO:0006811;GO:0006812;GO:0006833;GO:0008150;GO:0008324;GO:0008519;GO:0009507;GO:0009536;GO:0009705;GO:0015075;GO:0015101;GO:0015200;GO:0015250;GO:0015267;GO:0015318;GO:0015695;GO:0015696;GO:0015837;GO:0015843;GO:0016020;GO:…	K09873	3GFUZ	G	sp|Q41975|TIP22_ARATH Probable aquaporin TIP2-2 OS=Arabidopsis thaliana OX=3702 GN=TIP2-2 PE=1 SV=2	TXG51161.1 hypothetical protein EZV62_023685 [Acer yangbiense]	GO:0006810//transport;GO:0006811//ion transport;GO:0006812//cation transport;GO:0006833//water transport;GO:0008150//biological_process;GO:0015695//organic cation transport;GO:0015837//amine transport;GO:0015843//methylammonium transport;GO:0019755//one-carbon compound transport;GO:0034220//ion transmembrane transport;GO:0042044//fluid transport;GO:0051179//localization;GO:0051234//establishment …	GO:0000322//storage vacuole;GO:0000325//plant-type vacuole;GO:0000326//protein storage vacuole;GO:0005575//cellular_component;GO:0005622//intracellular anatomical structure;GO:0005623//obsolete cell;GO:0005737//cytoplasm;GO:0005773//vacuole;GO:0005774//vacuolar membrane;GO:0005886//plasma membrane;GO:0005887//integral component of plasma membrane;GO:0009507//chloroplast;GO:0009536//plastid;GO:000…	GO:0003674//molecular_function;GO:0005215//transporter activity;GO:0005275//amine transmembrane transporter activity;GO:0005372//water transmembrane transporter activity;GO:0008324//cation transmembrane transporter activity;GO:0008519//ammonium transmembrane transporter activity;GO:0015075//ion transmembrane transporter activity;GO:0015101//organic cation transmembrane transporter activity;GO:001…	-
LITCHI017169	487	23.0554	745	42.062	1388	68.1589	811	47.3422	907	41.8959	850	43.5291	1364	66.3391	1283	60.9621	Chr1	43759500	43762161	+	1600	LITCHI017169	GO:0000325;GO:0003674;GO:0005215;GO:0005372;GO:0005575;GO:0005622;GO:0005623;GO:0005737;GO:0005773;GO:0005774;GO:0005886;GO:0005887;GO:0006810;GO:0006811;GO:0006833;GO:0008150;GO:0009705;GO:0015250;GO:0015267;GO:0015318;GO:0015840;GO:0016020;GO:0016021;GO:0019755;GO:0022803;GO:0022838;GO:0022857;GO:0031090;GO:0031224;GO:0031226;GO:0034220;GO:0042044;GO:0042807;GO:0042886;GO:0043226;GO:0043227;GO:…	K09873	3GG9B	G	sp|O82316|TIP41_ARATH Aquaporin TIP4-1 OS=Arabidopsis thaliana OX=3702 GN=TIP4-1 PE=2 SV=1	XP_006476050.1 aquaporin TIP4-1 [Citrus sinensis]	GO:0006810//transport;GO:0006811//ion transport;GO:0006833//water transport;GO:0008150//biological_process;GO:0015840//urea transport;GO:0019755//one-carbon compound transport;GO:0034220//ion transmembrane transport;GO:0042044//fluid transport;GO:0042886//amide transport;GO:0051179//localization;GO:0051234//establishment of localization;GO:0055085//transmembrane transport;GO:0071702//organic subs…	GO:0000325//plant-type vacuole;GO:0005575//cellular_component;GO:0005622//intracellular anatomical structure;GO:0005623//obsolete cell;GO:0005737//cytoplasm;GO:0005773//vacuole;GO:0005774//vacuolar membrane;GO:0005886//plasma membrane;GO:0005887//integral component of plasma membrane;GO:0009705//plant-type vacuole membrane;GO:0016020//membrane;GO:0016021//integral component of membrane;GO:0031090…	GO:0003674//molecular_function;GO:0005215//transporter activity;GO:0005372//water transmembrane transporter activity;GO:0015250//water channel activity;GO:0015267//channel activity;GO:0015318//inorganic molecular entity transmembrane transporter activity;GO:0022803//passive transmembrane transporter activity;GO:0022857//transmembrane transporter activity;	-
LITCHI018676	2752	49.9054	3787	81.9002	4869	91.5859	2986	66.7688	9969	176.389	5111	100.259	7365	137.209	6774	123.292	Chr15	7843679	7848531	-	4177	LITCHI018676	GO:0000322;GO:0000325;GO:0000326;GO:0003674;GO:0005215;GO:0005372;GO:0005575;GO:0005622;GO:0005623;GO:0005737;GO:0005773;GO:0005774;GO:0005886;GO:0005887;GO:0006810;GO:0006811;GO:0006833;GO:0006855;GO:0008150;GO:0009507;GO:0009526;GO:0009536;GO:0009705;GO:0009941;GO:0015204;GO:0015250;GO:0015267;GO:0015318;GO:0015840;GO:0015893;GO:0016020;GO:0016021;GO:0019755;GO:0022803;GO:0022838;GO:0022857;GO:…	K09873	4JI0S	G	sp|P25818|TIP11_ARATH Aquaporin TIP1-1 OS=Arabidopsis thaliana OX=3702 GN=TIP1-1 PE=1 SV=1	XP_012082466.1 aquaporin TIP1-1 [Jatropha curcas]	GO:0006810//transport;GO:0006811//ion transport;GO:0006833//water transport;GO:0006855//xenobiotic transmembrane transport;GO:0008150//biological_process;GO:0015840//urea transport;GO:0019755//one-carbon compound transport;GO:0034220//ion transmembrane transport;GO:0042044//fluid transport;GO:0042221//response to chemical;GO:0042886//amide transport;GO:0042891//obsolete antibiotic transport;GO:00…	GO:0000322//storage vacuole;GO:0000325//plant-type vacuole;GO:0000326//protein storage vacuole;GO:0005575//cellular_component;GO:0005622//intracellular anatomical structure;GO:0005623//obsolete cell;GO:0005737//cytoplasm;GO:0005773//vacuole;GO:0005774//vacuolar membrane;GO:0005886//plasma membrane;GO:0005887//integral component of plasma membrane;GO:0009507//chloroplast;GO:0009526//plastid envelo…	GO:0003674//molecular_function;GO:0005215//transporter activity;GO:0005372//water transmembrane transporter activity;GO:0015204//urea transmembrane transporter activity;GO:0015250//water channel activity;GO:0015267//channel activity;GO:0015318//inorganic molecular entity transmembrane transporter activity;GO:0022803//passive transmembrane transporter activity;GO:0022857//transmembrane transporter…	-
LITCHI009087	0	0	0	0	0	0	0	0	8	0.420223	7	0.407647	0	0	9	0.486297	Chr7	22260061	22262005	-	1407	LITCHI009087	GO:0000003;GO:0000325;GO:0003006;GO:0003674;GO:0005215;GO:0005372;GO:0005575;GO:0005622;GO:0005623;GO:0005737;GO:0005739;GO:0005773;GO:0005774;GO:0005886;GO:0005887;GO:0006810;GO:0006811;GO:0006833;GO:0007275;GO:0007276;GO:0008150;GO:0009555;GO:0009705;GO:0009987;GO:0015204;GO:0015250;GO:0015267;GO:0015318;GO:0015840;GO:0016020;GO:0016021;GO:0019755;GO:0019953;GO:0022412;GO:0022414;GO:0022803;GO:…	K09873	3GAMG	G	sp|Q9STX9|TIP51_ARATH Probable aquaporin TIP5-1 OS=Arabidopsis thaliana OX=3702 GN=TIP5-1 PE=2 SV=1	TXG57713.1 hypothetical protein EZV62_015542 [Acer yangbiense]	GO:0000003//reproduction;GO:0003006//developmental process involved in reproduction;GO:0006810//transport;GO:0006811//ion transport;GO:0006833//water transport;GO:0007275//multicellular organism development;GO:0007276//gamete generation;GO:0008150//biological_process;GO:0009555//pollen development;GO:0009987//cellular process;GO:0015840//urea transport;GO:0019755//one-carbon compound transport;GO…	GO:0000325//plant-type vacuole;GO:0005575//cellular_component;GO:0005622//intracellular anatomical structure;GO:0005623//obsolete cell;GO:0005737//cytoplasm;GO:0005739//mitochondrion;GO:0005773//vacuole;GO:0005774//vacuolar membrane;GO:0005886//plasma membrane;GO:0005887//integral component of plasma membrane;GO:0009705//plant-type vacuole membrane;GO:0016020//membrane;GO:0016021//integral compon…	GO:0003674//molecular_function;GO:0005215//transporter activity;GO:0005372//water transmembrane transporter activity;GO:0015204//urea transmembrane transporter activity;GO:0015250//water channel activity;GO:0015267//channel activity;GO:0015318//inorganic molecular entity transmembrane transporter activity;GO:0022803//passive transmembrane transporter activity;GO:0022857//transmembrane transporter…	-
LITCHI002040	4588	125.054	5660	183.985	6516	184.224	7017	235.836	12258	325.998	7871	232.072	11637	325.857	10018	274.06	Chr5	32876569	32880418	+	2779	LITCHI002040	GO:0001101;GO:0003674;GO:0003676;GO:0003723;GO:0003729;GO:0005215;GO:0005372;GO:0005488;GO:0005575;GO:0005622;GO:0005623;GO:0005634;GO:0005737;GO:0005773;GO:0005886;GO:0005887;GO:0005911;GO:0006810;GO:0006811;GO:0006833;GO:0008150;GO:0009506;GO:0009719;GO:0009725;GO:0009737;GO:0010033;GO:0015250;GO:0015267;GO:0015318;GO:0016020;GO:0016021;GO:0022803;GO:0022838;GO:0022857;GO:0030054;GO:0031224;GO:…	K09872	4JEC1	G	sp|P93004|PIP27_ARATH Aquaporin PIP2-7 OS=Arabidopsis thaliana OX=3702 GN=PIP2-7 PE=1 SV=2	TXG64852.1 hypothetical protein EZV62_011846 [Acer yangbiense]	GO:0001101//response to acid chemical;GO:0006810//transport;GO:0006811//ion transport;GO:0006833//water transport;GO:0008150//biological_process;GO:0009719//response to endogenous stimulus;GO:0009725//response to hormone;GO:0009737//response to abscisic acid;GO:0010033//response to organic substance;GO:0033993//response to lipid;GO:0034220//ion transmembrane transport;GO:0042044//fluid transport;…	GO:0005575//cellular_component;GO:0005622//intracellular anatomical structure;GO:0005623//obsolete cell;GO:0005634//nucleus;GO:0005737//cytoplasm;GO:0005773//vacuole;GO:0005886//plasma membrane;GO:0005887//integral component of plasma membrane;GO:0005911//cell-cell junction;GO:0009506//plasmodesma;GO:0016020//membrane;GO:0016021//integral component of membrane;GO:0030054//cell junction;GO:0031224…	GO:0003674//molecular_function;GO:0003676//nucleic acid binding;GO:0003723//RNA binding;GO:0003729//mRNA binding;GO:0005215//transporter activity;GO:0005372//water transmembrane transporter activity;GO:0005488//binding;GO:0015250//water channel activity;GO:0015267//channel activity;GO:0015318//inorganic molecular entity transmembrane transporter activity;GO:0022803//passive transmembrane transpor…	-
LITCHI011893	0	0	0	0	0	0	0	0	2	0.0633849	0	0	0	0	0	0	Chr8	28241055	28247708	-	2332	LITCHI011893	GO:0003674;GO:0005215;GO:0005372;GO:0005575;GO:0005622;GO:0005623;GO:0005737;GO:0005829;GO:0005886;GO:0005887;GO:0006810;GO:0006811;GO:0006833;GO:0008150;GO:0009987;GO:0015250;GO:0015267;GO:0015318;GO:0016020;GO:0016021;GO:0016043;GO:0022607;GO:0022803;GO:0022838;GO:0022857;GO:0031224;GO:0031226;GO:0032991;GO:0034220;GO:0042044;GO:0043933;GO:0044085;GO:0044424;GO:0044425;GO:0044444;GO:0044459;GO:…	K09872	3G7J8	G	sp|P61837|PIP11_ARATH Aquaporin PIP1-1 OS=Arabidopsis thaliana OX=3702 GN=PIP1-1 PE=1 SV=1	TXG62890.1 hypothetical protein EZV62_009884 [Acer yangbiense]	GO:0006810//transport;GO:0006811//ion transport;GO:0006833//water transport;GO:0008150//biological_process;GO:0009987//cellular process;GO:0016043//cellular component organization;GO:0022607//cellular component assembly;GO:0034220//ion transmembrane transport;GO:0042044//fluid transport;GO:0043933//protein-containing complex subunit organization;GO:0044085//cellular component biogenesis;GO:005117…	GO:0005575//cellular_component;GO:0005622//intracellular anatomical structure;GO:0005623//obsolete cell;GO:0005737//cytoplasm;GO:0005829//cytosol;GO:0005886//plasma membrane;GO:0005887//integral component of plasma membrane;GO:0016020//membrane;GO:0016021//integral component of membrane;GO:0031224//intrinsic component of membrane;GO:0031226//intrinsic component of plasma membrane;GO:0032991//prot…	GO:0003674//molecular_function;GO:0005215//transporter activity;GO:0005372//water transmembrane transporter activity;GO:0015250//water channel activity;GO:0015267//channel activity;GO:0015318//inorganic molecular entity transmembrane transporter activity;GO:0022803//passive transmembrane transporter activity;GO:0022857//transmembrane transporter activity;	-
LITCHI025727	1	0.162896	0	0	0	0	1	0.200861	0	0	4	0.704835	0	0	2	0.326987	Chr3	3559633	3560320	+	465	LITCHI025727	GO:0001101;GO:0003674;GO:0005215;GO:0005372;GO:0005575;GO:0005622;GO:0005623;GO:0005737;GO:0005739;GO:0005773;GO:0005886;GO:0005887;GO:0005911;GO:0006810;GO:0006811;GO:0006833;GO:0006950;GO:0008150;GO:0009414;GO:0009415;GO:0009506;GO:0009507;GO:0009526;GO:0009536;GO:0009628;GO:0009941;GO:0010035;GO:0015250;GO:0015267;GO:0015318;GO:0016020;GO:0016021;GO:0022803;GO:0022838;GO:0022857;GO:0030054;GO:…	K09872	3G7J8	G	sp|Q39196|PIP14_ARATH Probable aquaporin PIP1-4 OS=Arabidopsis thaliana OX=3702 GN=PIP1.4 PE=1 SV=1	TXG62890.1 hypothetical protein EZV62_009884 [Acer yangbiense]	GO:0001101//response to acid chemical;GO:0006810//transport;GO:0006811//ion transport;GO:0006833//water transport;GO:0006950//response to stress;GO:0008150//biological_process;GO:0009414//response to water deprivation;GO:0009415//response to water;GO:0009628//response to abiotic stimulus;GO:0010035//response to inorganic substance;GO:0034220//ion transmembrane transport;GO:0042044//fluid transpor…	GO:0005575//cellular_component;GO:0005622//intracellular anatomical structure;GO:0005623//obsolete cell;GO:0005737//cytoplasm;GO:0005739//mitochondrion;GO:0005773//vacuole;GO:0005886//plasma membrane;GO:0005887//integral component of plasma membrane;GO:0005911//cell-cell junction;GO:0009506//plasmodesma;GO:0009507//chloroplast;GO:0009526//plastid envelope;GO:0009536//plastid;GO:0009941//chloropla…	GO:0003674//molecular_function;GO:0005215//transporter activity;GO:0005372//water transmembrane transporter activity;GO:0015250//water channel activity;GO:0015267//channel activity;GO:0015318//inorganic molecular entity transmembrane transporter activity;GO:0022803//passive transmembrane transporter activity;GO:0022857//transmembrane transporter activity;	-
LITCHI025728	228	9.26515	163	7.89943	306	12.8982	318	15.9342	44	1.74458	669	29.4077	103	4.29998	185	7.54534	Chr3	3561070	3563830	+	1864	LITCHI025728	-	K09872	3G7J8	G	sp|P61837|PIP11_ARATH Aquaporin PIP1-1 OS=Arabidopsis thaliana OX=3702 GN=PIP1-1 PE=1 SV=1	TXG62890.1 hypothetical protein EZV62_009884 [Acer yangbiense]	-	-	-	-
LITCHI027284	45	1.15311	31	0.947352	76	2.02005	102	3.22288	7	0.175016	251	6.95745	14	0.368552	28	0.720123	Chr3	21535739	21538785	-	2956	LITCHI027284	GO:0001101;GO:0003674;GO:0003676;GO:0003723;GO:0003729;GO:0005215;GO:0005372;GO:0005488;GO:0005575;GO:0005622;GO:0005623;GO:0005737;GO:0005886;GO:0005887;GO:0005911;GO:0006810;GO:0006811;GO:0006833;GO:0006950;GO:0008150;GO:0009414;GO:0009415;GO:0009506;GO:0009507;GO:0009536;GO:0009628;GO:0009719;GO:0009725;GO:0009737;GO:0010033;GO:0010035;GO:0015250;GO:0015267;GO:0015318;GO:0016020;GO:0016021;GO:…	K09872	4JSAU	G	sp|Q9SV31|PIP25_ARATH Probable aquaporin PIP2-5 OS=Arabidopsis thaliana OX=3702 GN=PIP2-5 PE=1 SV=1	TXG49542.1 hypothetical protein EZV62_025417 [Acer yangbiense]	GO:0001101//response to acid chemical;GO:0006810//transport;GO:0006811//ion transport;GO:0006833//water transport;GO:0006950//response to stress;GO:0008150//biological_process;GO:0009414//response to water deprivation;GO:0009415//response to water;GO:0009628//response to abiotic stimulus;GO:0009719//response to endogenous stimulus;GO:0009725//response to hormone;GO:0009737//response to abscisic a…	GO:0005575//cellular_component;GO:0005622//intracellular anatomical structure;GO:0005623//obsolete cell;GO:0005737//cytoplasm;GO:0005886//plasma membrane;GO:0005887//integral component of plasma membrane;GO:0005911//cell-cell junction;GO:0009506//plasmodesma;GO:0009507//chloroplast;GO:0009536//plastid;GO:0016020//membrane;GO:0016021//integral component of membrane;GO:0030054//cell junction;GO:003…	GO:0003674//molecular_function;GO:0003676//nucleic acid binding;GO:0003723//RNA binding;GO:0003729//mRNA binding;GO:0005215//transporter activity;GO:0005372//water transmembrane transporter activity;GO:0005488//binding;GO:0015250//water channel activity;GO:0015267//channel activity;GO:0015318//inorganic molecular entity transmembrane transporter activity;GO:0022803//passive transmembrane transpor…	-
LITCHI027285	3330	72.6906	4247	110.562	5563	125.96	3316	89.2551	14156	301.505	6428	151.784	9890	221.79	10690	234.208	Chr3	21569205	21572878	-	3470	LITCHI027285	GO:0001101;GO:0003674;GO:0003676;GO:0003723;GO:0003729;GO:0005215;GO:0005372;GO:0005488;GO:0005515;GO:0005575;GO:0005622;GO:0005623;GO:0005737;GO:0005773;GO:0005886;GO:0005887;GO:0005911;GO:0006810;GO:0006811;GO:0006833;GO:0006855;GO:0006950;GO:0008150;GO:0009414;GO:0009415;GO:0009506;GO:0009507;GO:0009536;GO:0009605;GO:0009607;GO:0009624;GO:0009628;GO:0009719;GO:0009725;GO:0009737;GO:0010033;GO:…	K09872	3G7V9	G	sp|Q9SV31|PIP25_ARATH Probable aquaporin PIP2-5 OS=Arabidopsis thaliana OX=3702 GN=PIP2-5 PE=1 SV=1	TXG49541.1 hypothetical protein EZV62_025416 [Acer yangbiense]	GO:0001101//response to acid chemical;GO:0006810//transport;GO:0006811//ion transport;GO:0006833//water transport;GO:0006855//xenobiotic transmembrane transport;GO:0006950//response to stress;GO:0008150//biological_process;GO:0009414//response to water deprivation;GO:0009415//response to water;GO:0009605//response to external stimulus;GO:0009607//response to biotic stimulus;GO:0009624//response t…	GO:0005575//cellular_component;GO:0005622//intracellular anatomical structure;GO:0005623//obsolete cell;GO:0005737//cytoplasm;GO:0005773//vacuole;GO:0005886//plasma membrane;GO:0005887//integral component of plasma membrane;GO:0005911//cell-cell junction;GO:0009506//plasmodesma;GO:0009507//chloroplast;GO:0009536//plastid;GO:0016020//membrane;GO:0016021//integral component of membrane;GO:0030054//…	GO:0003674//molecular_function;GO:0003676//nucleic acid binding;GO:0003723//RNA binding;GO:0003729//mRNA binding;GO:0005215//transporter activity;GO:0005372//water transmembrane transporter activity;GO:0005488//binding;GO:0005515//protein binding;GO:0015250//water channel activity;GO:0015267//channel activity;GO:0015318//inorganic molecular entity transmembrane transporter activity;GO:0019899//en…	-
LITCHI027537	15038	361.957	12184	349.741	14832	370.302	11725	347.988	13246	311.08	10062	261.98	13841	342.252	14982	361.931	Chr3	24795425	24799029	-	3147	LITCHI027537	GO:0003674;GO:0005215;GO:0005372;GO:0005575;GO:0005623;GO:0005886;GO:0005887;GO:0006810;GO:0006811;GO:0006833;GO:0008150;GO:0015250;GO:0015267;GO:0015318;GO:0016020;GO:0016021;GO:0022803;GO:0022838;GO:0022857;GO:0031224;GO:0031226;GO:0034220;GO:0042044;GO:0044425;GO:0044459;GO:0044464;GO:0051179;GO:0051234;GO:0055085;GO:0071944	K09872	3G7J8	G	sp|Q7XSQ9|PIP12_ORYSJ Probable aquaporin PIP1-2 OS=Oryza sativa subsp. japonica OX=39947 GN=PIP1-2 PE=2 SV=3	XP_006435692.1 aquaporin PIP1-5 [Citrus clementina]	GO:0006810//transport;GO:0006811//ion transport;GO:0006833//water transport;GO:0008150//biological_process;GO:0034220//ion transmembrane transport;GO:0042044//fluid transport;GO:0051179//localization;GO:0051234//establishment of localization;GO:0055085//transmembrane transport;	GO:0005575//cellular_component;GO:0005623//obsolete cell;GO:0005886//plasma membrane;GO:0005887//integral component of plasma membrane;GO:0016020//membrane;GO:0016021//integral component of membrane;GO:0031224//intrinsic component of membrane;GO:0031226//intrinsic component of plasma membrane;GO:0044425//obsolete membrane part;GO:0044459//obsolete plasma membrane part;GO:0044464//obsolete cell pa…	GO:0003674//molecular_function;GO:0005215//transporter activity;GO:0005372//water transmembrane transporter activity;GO:0015250//water channel activity;GO:0015267//channel activity;GO:0015318//inorganic molecular entity transmembrane transporter activity;GO:0022803//passive transmembrane transporter activity;GO:0022857//transmembrane transporter activity;	-
LITCHI018243	1738	64.9791	3607	160.828	5472	212.207	2066	95.2443	15021	547.953	7822	316.344	9463	363.467	15509	581.966	Chr15	4032890	4035096	+	2026	LITCHI018243	-	K09872	3G7J8	G	sp|Q6EU94|PIP11_ORYSJ Aquaporin PIP1-1 OS=Oryza sativa subsp. japonica OX=39947 GN=PIP1-1 PE=2 SV=1	XP_006429323.1 probable aquaporin PIP1-2 [Citrus clementina]	-	-	-	-
LITCHI018583	666	29.0428	1520	79.0493	3177	143.705	1238	66.5685	2161	91.9473	1801	84.9561	1872	83.8651	4693	205.402	Chr15	7065928	7067754	-	1737	LITCHI018583	GO:0001101;GO:0003674;GO:0003676;GO:0003723;GO:0003729;GO:0005215;GO:0005372;GO:0005488;GO:0005575;GO:0005622;GO:0005623;GO:0005737;GO:0005886;GO:0005887;GO:0005911;GO:0006810;GO:0006811;GO:0006833;GO:0006950;GO:0008150;GO:0009414;GO:0009415;GO:0009506;GO:0009507;GO:0009536;GO:0009628;GO:0009719;GO:0009725;GO:0009737;GO:0010033;GO:0010035;GO:0015250;GO:0015267;GO:0015318;GO:0016020;GO:0016021;GO:…	K09872	4JSAU	G	sp|P43286|PIP21_ARATH Aquaporin PIP2-1 OS=Arabidopsis thaliana OX=3702 GN=PIP2-1 PE=1 SV=1	XP_021621997.1 aquaporin PIP2-4-like [Manihot esculenta]	GO:0001101//response to acid chemical;GO:0006810//transport;GO:0006811//ion transport;GO:0006833//water transport;GO:0006950//response to stress;GO:0008150//biological_process;GO:0009414//response to water deprivation;GO:0009415//response to water;GO:0009628//response to abiotic stimulus;GO:0009719//response to endogenous stimulus;GO:0009725//response to hormone;GO:0009737//response to abscisic a…	GO:0005575//cellular_component;GO:0005622//intracellular anatomical structure;GO:0005623//obsolete cell;GO:0005737//cytoplasm;GO:0005886//plasma membrane;GO:0005887//integral component of plasma membrane;GO:0005911//cell-cell junction;GO:0009506//plasmodesma;GO:0009507//chloroplast;GO:0009536//plastid;GO:0016020//membrane;GO:0016021//integral component of membrane;GO:0030054//cell junction;GO:003…	GO:0003674//molecular_function;GO:0003676//nucleic acid binding;GO:0003723//RNA binding;GO:0003729//mRNA binding;GO:0005215//transporter activity;GO:0005372//water transmembrane transporter activity;GO:0005488//binding;GO:0015250//water channel activity;GO:0015267//channel activity;GO:0015318//inorganic molecular entity transmembrane transporter activity;GO:0022803//passive transmembrane transpor…	-
LITCHI022094	10218	231.661	11795	318.915	15374	361.546	10535	294.514	24204	535.42	14647	359.214	21906	510.225	18367	417.941	Chr10	3631128	3634829	-	3341	LITCHI022094	-	K09872	3G7J8	G	sp|Q7XSQ9|PIP12_ORYSJ Probable aquaporin PIP1-2 OS=Oryza sativa subsp. japonica OX=39947 GN=PIP1-2 PE=2 SV=3	XP_006439529.1 probable aquaporin PIP1-2 [Citrus clementina]	-	-	-	-
LITCHI024675	6724	119.447	5504	116.604	8585	158.189	3264	71.4959	3565	61.7912	6381	122.617	9327	170.216	8785	156.631	Chr13	18905743	18910277	-	4264	LITCHI024675	GO:0001101;GO:0003674;GO:0005215;GO:0005372;GO:0005575;GO:0005623;GO:0005886;GO:0005887;GO:0005911;GO:0006810;GO:0006811;GO:0006833;GO:0006855;GO:0007275;GO:0008150;GO:0009506;GO:0009653;GO:0009719;GO:0009725;GO:0009737;GO:0009888;GO:0009987;GO:0010015;GO:0010033;GO:0010053;GO:0010054;GO:0015250;GO:0015267;GO:0015318;GO:0015893;GO:0016020;GO:0016021;GO:0016049;GO:0021700;GO:0022622;GO:0022803;GO:…	K09872	3G7V9	G	sp|Q9ATM4|PIP27_MAIZE Aquaporin PIP2-7 OS=Zea mays OX=4577 GN=PIP2-7 PE=2 SV=1	XP_031402837.1 aquaporin PIP2-7-like [Punica granatum]	GO:0001101//response to acid chemical;GO:0006810//transport;GO:0006811//ion transport;GO:0006833//water transport;GO:0006855//xenobiotic transmembrane transport;GO:0007275//multicellular organism development;GO:0008150//biological_process;GO:0009653//anatomical structure morphogenesis;GO:0009719//response to endogenous stimulus;GO:0009725//response to hormone;GO:0009737//response to abscisic acid…	GO:0005575//cellular_component;GO:0005623//obsolete cell;GO:0005886//plasma membrane;GO:0005887//integral component of plasma membrane;GO:0005911//cell-cell junction;GO:0009506//plasmodesma;GO:0016020//membrane;GO:0016021//integral component of membrane;GO:0030054//cell junction;GO:0031224//intrinsic component of membrane;GO:0031226//intrinsic component of plasma membrane;GO:0044425//obsolete mem…	GO:0003674//molecular_function;GO:0005215//transporter activity;GO:0005372//water transmembrane transporter activity;GO:0015250//water channel activity;GO:0015267//channel activity;GO:0015318//inorganic molecular entity transmembrane transporter activity;GO:0022803//passive transmembrane transporter activity;GO:0022857//transmembrane transporter activity;	-
LITCHI019993	47	1.19627	172	5.22095	171	4.51457	37	1.16123	780	19.3707	472	12.9954	466	12.1851	524	13.386	Chr12	7952347	7956534	-	2976	LITCHI019993	-	K09875	3GF25	G	sp|Q9ATM3|SIP11_MAIZE Aquaporin SIP1-1 OS=Zea mays OX=4577 GN=SIP1-1 PE=2 SV=1	TXG49097.1 hypothetical protein EZV62_024972 [Acer yangbiense]	-	-	-	-
LITCHI008266	0	0	0	0	0	0	0	0	0	0	0	0	0	0	0	0	Chr7	3066908	3068314	+	297	LITCHI008266	GO:0003674;GO:0005215;GO:0005372;GO:0005575;GO:0005623;GO:0005886;GO:0005887;GO:0006810;GO:0006811;GO:0006833;GO:0008150;GO:0015250;GO:0015267;GO:0015318;GO:0016020;GO:0016021;GO:0022803;GO:0022838;GO:0022857;GO:0031224;GO:0031226;GO:0034220;GO:0042044;GO:0044425;GO:0044459;GO:0044464;GO:0051179;GO:0051234;GO:0055085;GO:0071944	K09875	3GE1Y	G	sp|Q9M1K3|SIP21_ARATH Probable aquaporin SIP2-1 OS=Arabidopsis thaliana OX=3702 GN=SIP2-1 PE=2 SV=1	TXG70115.1 hypothetical protein EZV62_005050 [Acer yangbiense]	GO:0006810//transport;GO:0006811//ion transport;GO:0006833//water transport;GO:0008150//biological_process;GO:0034220//ion transmembrane transport;GO:0042044//fluid transport;GO:0051179//localization;GO:0051234//establishment of localization;GO:0055085//transmembrane transport;	GO:0005575//cellular_component;GO:0005623//obsolete cell;GO:0005886//plasma membrane;GO:0005887//integral component of plasma membrane;GO:0016020//membrane;GO:0016021//integral component of membrane;GO:0031224//intrinsic component of membrane;GO:0031226//intrinsic component of plasma membrane;GO:0044425//obsolete membrane part;GO:0044459//obsolete plasma membrane part;GO:0044464//obsolete cell pa…	GO:0003674//molecular_function;GO:0005215//transporter activity;GO:0005372//water transmembrane transporter activity;GO:0015250//water channel activity;GO:0015267//channel activity;GO:0015318//inorganic molecular entity transmembrane transporter activity;GO:0022803//passive transmembrane transporter activity;GO:0022857//transmembrane transporter activity;	-
LITCHI008267	6	0.487117	2	0.193643	17	1.4316	5	0.500537	6	0.475285	3	0.263463	16	1.33448	8	0.65187	Chr7	3076019	3081550	+	933	LITCHI008267	GO:0003674;GO:0005215;GO:0005372;GO:0005575;GO:0005623;GO:0005886;GO:0005887;GO:0006810;GO:0006811;GO:0006833;GO:0008150;GO:0015250;GO:0015267;GO:0015318;GO:0016020;GO:0016021;GO:0022803;GO:0022838;GO:0022857;GO:0031224;GO:0031226;GO:0034220;GO:0042044;GO:0044425;GO:0044459;GO:0044464;GO:0051179;GO:0051234;GO:0055085;GO:0071944	K09875	3GE1Y	G	sp|Q9M1K3|SIP21_ARATH Probable aquaporin SIP2-1 OS=Arabidopsis thaliana OX=3702 GN=SIP2-1 PE=2 SV=1	TXG70115.1 hypothetical protein EZV62_005050 [Acer yangbiense]	GO:0006810//transport;GO:0006811//ion transport;GO:0006833//water transport;GO:0008150//biological_process;GO:0034220//ion transmembrane transport;GO:0042044//fluid transport;GO:0051179//localization;GO:0051234//establishment of localization;GO:0055085//transmembrane transport;	GO:0005575//cellular_component;GO:0005623//obsolete cell;GO:0005886//plasma membrane;GO:0005887//integral component of plasma membrane;GO:0016020//membrane;GO:0016021//integral component of membrane;GO:0031224//intrinsic component of membrane;GO:0031226//intrinsic component of plasma membrane;GO:0044425//obsolete membrane part;GO:0044459//obsolete plasma membrane part;GO:0044464//obsolete cell pa…	GO:0003674//molecular_function;GO:0005215//transporter activity;GO:0005372//water transmembrane transporter activity;GO:0015250//water channel activity;GO:0015267//channel activity;GO:0015318//inorganic molecular entity transmembrane transporter activity;GO:0022803//passive transmembrane transporter activity;GO:0022857//transmembrane transporter activity;	-
LITCHI008308	0	0	0	0	0	0	0	0	0	0	0	0	0	0	0	0	Chr7	3568434	3569841	+	297	LITCHI008308	GO:0003674;GO:0005215;GO:0005372;GO:0005575;GO:0005623;GO:0005886;GO:0005887;GO:0006810;GO:0006811;GO:0006833;GO:0008150;GO:0015250;GO:0015267;GO:0015318;GO:0016020;GO:0016021;GO:0022803;GO:0022838;GO:0022857;GO:0031224;GO:0031226;GO:0034220;GO:0042044;GO:0044425;GO:0044459;GO:0044464;GO:0051179;GO:0051234;GO:0055085;GO:0071944	K09875	3HS2J	G	sp|Q9M1K3|SIP21_ARATH Probable aquaporin SIP2-1 OS=Arabidopsis thaliana OX=3702 GN=SIP2-1 PE=2 SV=1	TXG70115.1 hypothetical protein EZV62_005050 [Acer yangbiense]	GO:0006810//transport;GO:0006811//ion transport;GO:0006833//water transport;GO:0008150//biological_process;GO:0034220//ion transmembrane transport;GO:0042044//fluid transport;GO:0051179//localization;GO:0051234//establishment of localization;GO:0055085//transmembrane transport;	GO:0005575//cellular_component;GO:0005623//obsolete cell;GO:0005886//plasma membrane;GO:0005887//integral component of plasma membrane;GO:0016020//membrane;GO:0016021//integral component of membrane;GO:0031224//intrinsic component of membrane;GO:0031226//intrinsic component of plasma membrane;GO:0044425//obsolete membrane part;GO:0044459//obsolete plasma membrane part;GO:0044464//obsolete cell pa…	GO:0003674//molecular_function;GO:0005215//transporter activity;GO:0005372//water transmembrane transporter activity;GO:0015250//water channel activity;GO:0015267//channel activity;GO:0015318//inorganic molecular entity transmembrane transporter activity;GO:0022803//passive transmembrane transporter activity;GO:0022857//transmembrane transporter activity;	-
LITCHI008309	0	0	0	0	0	0	0	0	0	0	0	0	0	0	0	0	Chr7	3577546	3582174	+	513	LITCHI008309	GO:0003674;GO:0005215;GO:0005372;GO:0005575;GO:0005623;GO:0005886;GO:0005887;GO:0006810;GO:0006811;GO:0006833;GO:0008150;GO:0015250;GO:0015267;GO:0015318;GO:0016020;GO:0016021;GO:0022803;GO:0022838;GO:0022857;GO:0031224;GO:0031226;GO:0034220;GO:0042044;GO:0044425;GO:0044459;GO:0044464;GO:0051179;GO:0051234;GO:0055085;GO:0071944	K09875	3GE1Y	G	sp|Q9M1K3|SIP21_ARATH Probable aquaporin SIP2-1 OS=Arabidopsis thaliana OX=3702 GN=SIP2-1 PE=2 SV=1	TXG70115.1 hypothetical protein EZV62_005050 [Acer yangbiense]	GO:0006810//transport;GO:0006811//ion transport;GO:0006833//water transport;GO:0008150//biological_process;GO:0034220//ion transmembrane transport;GO:0042044//fluid transport;GO:0051179//localization;GO:0051234//establishment of localization;GO:0055085//transmembrane transport;	GO:0005575//cellular_component;GO:0005623//obsolete cell;GO:0005886//plasma membrane;GO:0005887//integral component of plasma membrane;GO:0016020//membrane;GO:0016021//integral component of membrane;GO:0031224//intrinsic component of membrane;GO:0031226//intrinsic component of plasma membrane;GO:0044425//obsolete membrane part;GO:0044459//obsolete plasma membrane part;GO:0044464//obsolete cell pa…	GO:0003674//molecular_function;GO:0005215//transporter activity;GO:0005372//water transmembrane transporter activity;GO:0015250//water channel activity;GO:0015267//channel activity;GO:0015318//inorganic molecular entity transmembrane transporter activity;GO:0022803//passive transmembrane transporter activity;GO:0022857//transmembrane transporter activity;	-
LITCHI008487	0	0	0	0	0	0	0	0	0	0	0	0	0	0	0	0	Chr7	6860462	6860737	+	270	LITCHI008487	GO:0003674;GO:0005215;GO:0005372;GO:0005575;GO:0005623;GO:0005886;GO:0005887;GO:0006810;GO:0006811;GO:0006833;GO:0008150;GO:0015250;GO:0015267;GO:0015318;GO:0016020;GO:0016021;GO:0022803;GO:0022838;GO:0022857;GO:0031224;GO:0031226;GO:0034220;GO:0042044;GO:0044425;GO:0044459;GO:0044464;GO:0051179;GO:0051234;GO:0055085;GO:0071944	K09875	3GE1Y	G	sp|Q9M1K3|SIP21_ARATH Probable aquaporin SIP2-1 OS=Arabidopsis thaliana OX=3702 GN=SIP2-1 PE=2 SV=1	TXG70115.1 hypothetical protein EZV62_005050 [Acer yangbiense]	GO:0006810//transport;GO:0006811//ion transport;GO:0006833//water transport;GO:0008150//biological_process;GO:0034220//ion transmembrane transport;GO:0042044//fluid transport;GO:0051179//localization;GO:0051234//establishment of localization;GO:0055085//transmembrane transport;	GO:0005575//cellular_component;GO:0005623//obsolete cell;GO:0005886//plasma membrane;GO:0005887//integral component of plasma membrane;GO:0016020//membrane;GO:0016021//integral component of membrane;GO:0031224//intrinsic component of membrane;GO:0031226//intrinsic component of plasma membrane;GO:0044425//obsolete membrane part;GO:0044459//obsolete plasma membrane part;GO:0044464//obsolete cell pa…	GO:0003674//molecular_function;GO:0005215//transporter activity;GO:0005372//water transmembrane transporter activity;GO:0015250//water channel activity;GO:0015267//channel activity;GO:0015318//inorganic molecular entity transmembrane transporter activity;GO:0022803//passive transmembrane transporter activity;GO:0022857//transmembrane transporter activity;	-
LITCHI008492	0	0	0	0	0	0	0	0	0	0	0	0	0	0	0	0	Chr7	6926507	6930482	-	498	LITCHI008492	GO:0003674;GO:0005215;GO:0005372;GO:0005575;GO:0005623;GO:0005886;GO:0005887;GO:0006810;GO:0006811;GO:0006833;GO:0008150;GO:0015250;GO:0015267;GO:0015318;GO:0016020;GO:0016021;GO:0022803;GO:0022838;GO:0022857;GO:0031224;GO:0031226;GO:0034220;GO:0042044;GO:0044425;GO:0044459;GO:0044464;GO:0051179;GO:0051234;GO:0055085;GO:0071944	K09875	3GE1Y	G	sp|Q9M1K3|SIP21_ARATH Probable aquaporin SIP2-1 OS=Arabidopsis thaliana OX=3702 GN=SIP2-1 PE=2 SV=1	TXG70115.1 hypothetical protein EZV62_005050 [Acer yangbiense]	GO:0006810//transport;GO:0006811//ion transport;GO:0006833//water transport;GO:0008150//biological_process;GO:0034220//ion transmembrane transport;GO:0042044//fluid transport;GO:0051179//localization;GO:0051234//establishment of localization;GO:0055085//transmembrane transport;	GO:0005575//cellular_component;GO:0005623//obsolete cell;GO:0005886//plasma membrane;GO:0005887//integral component of plasma membrane;GO:0016020//membrane;GO:0016021//integral component of membrane;GO:0031224//intrinsic component of membrane;GO:0031226//intrinsic component of plasma membrane;GO:0044425//obsolete membrane part;GO:0044459//obsolete plasma membrane part;GO:0044464//obsolete cell pa…	GO:0003674//molecular_function;GO:0005215//transporter activity;GO:0005372//water transmembrane transporter activity;GO:0015250//water channel activity;GO:0015267//channel activity;GO:0015318//inorganic molecular entity transmembrane transporter activity;GO:0022803//passive transmembrane transporter activity;GO:0022857//transmembrane transporter activity;	-
LITCHI008499	0	0	0	0	0	0	0	0	0	0	0	0	0	0	0	0	Chr7	6964955	6965197	+	234	LITCHI008499	GO:0003674;GO:0005215;GO:0005372;GO:0005575;GO:0005623;GO:0005886;GO:0005887;GO:0006810;GO:0006811;GO:0006833;GO:0008150;GO:0015250;GO:0015267;GO:0015318;GO:0016020;GO:0016021;GO:0022803;GO:0022838;GO:0022857;GO:0031224;GO:0031226;GO:0034220;GO:0042044;GO:0044425;GO:0044459;GO:0044464;GO:0051179;GO:0051234;GO:0055085;GO:0071944	K09875	4JHQ6	G	sp|Q9M1K3|SIP21_ARATH Probable aquaporin SIP2-1 OS=Arabidopsis thaliana OX=3702 GN=SIP2-1 PE=2 SV=1	TXG70115.1 hypothetical protein EZV62_005050 [Acer yangbiense]	GO:0006810//transport;GO:0006811//ion transport;GO:0006833//water transport;GO:0008150//biological_process;GO:0034220//ion transmembrane transport;GO:0042044//fluid transport;GO:0051179//localization;GO:0051234//establishment of localization;GO:0055085//transmembrane transport;	GO:0005575//cellular_component;GO:0005623//obsolete cell;GO:0005886//plasma membrane;GO:0005887//integral component of plasma membrane;GO:0016020//membrane;GO:0016021//integral component of membrane;GO:0031224//intrinsic component of membrane;GO:0031226//intrinsic component of plasma membrane;GO:0044425//obsolete membrane part;GO:0044459//obsolete plasma membrane part;GO:0044464//obsolete cell pa…	GO:0003674//molecular_function;GO:0005215//transporter activity;GO:0005372//water transmembrane transporter activity;GO:0015250//water channel activity;GO:0015267//channel activity;GO:0015318//inorganic molecular entity transmembrane transporter activity;GO:0022803//passive transmembrane transporter activity;GO:0022857//transmembrane transporter activity;	-
LITCHI008500	337	4.96144	249	4.37188	189	2.88622	270	4.90147	523	7.51277	265	4.22028	286	4.32569	267	3.94529	Chr7	6973505	6982226	+	5145	LITCHI008500	GO:0003674;GO:0005215;GO:0005372;GO:0005575;GO:0005623;GO:0005886;GO:0005887;GO:0006810;GO:0006811;GO:0006833;GO:0008150;GO:0015250;GO:0015267;GO:0015318;GO:0016020;GO:0016021;GO:0022803;GO:0022838;GO:0022857;GO:0031224;GO:0031226;GO:0034220;GO:0042044;GO:0044425;GO:0044459;GO:0044464;GO:0051179;GO:0051234;GO:0055085;GO:0071944	K09875	3GE1Y	G	sp|Q9M1K3|SIP21_ARATH Probable aquaporin SIP2-1 OS=Arabidopsis thaliana OX=3702 GN=SIP2-1 PE=2 SV=1	TXG70115.1 hypothetical protein EZV62_005050 [Acer yangbiense]	GO:0006810//transport;GO:0006811//ion transport;GO:0006833//water transport;GO:0008150//biological_process;GO:0034220//ion transmembrane transport;GO:0042044//fluid transport;GO:0051179//localization;GO:0051234//establishment of localization;GO:0055085//transmembrane transport;	GO:0005575//cellular_component;GO:0005623//obsolete cell;GO:0005886//plasma membrane;GO:0005887//integral component of plasma membrane;GO:0016020//membrane;GO:0016021//integral component of membrane;GO:0031224//intrinsic component of membrane;GO:0031226//intrinsic component of plasma membrane;GO:0044425//obsolete membrane part;GO:0044459//obsolete plasma membrane part;GO:0044464//obsolete cell pa…	GO:0003674//molecular_function;GO:0005215//transporter activity;GO:0005372//water transmembrane transporter activity;GO:0015250//water channel activity;GO:0015267//channel activity;GO:0015318//inorganic molecular entity transmembrane transporter activity;GO:0022803//passive transmembrane transporter activity;GO:0022857//transmembrane transporter activity;	-

## Sheet: Sheet2
Gene_ID	ETH-1	ETH-2	ETH-3	ETH-4	CK-1	CK-2	CK-3	CK-4	Chromosome	Start Site	End Site	Direction	Length	Name	GO	KEGG	eggNOG	eggNOG_Category	Swissprot	Description	BP	CC	MF	Pathway
LITCHI010521	0	0	0	0	0.369072	0	0	0	Chr8	5653231	5654560	-	801	LITCHI010521	GO:0003674;GO:0005215;GO:0005372;GO:0005575;GO:0005622;GO:0005623;GO:0005737;GO:0005886;GO:0005887;GO:0006810;GO:0006811;GO:0006833;GO:0008150;GO:0012506;GO:0015250;GO:0015267;GO:0015318;GO:0016020;GO:0016021;GO:0022803;GO:0022838;GO:0022857;GO:0030139;GO:0030659;GO:0030666;GO:0031090;GO:0031224;GO:0031226;GO:0031410;GO:0031982;GO:0034220;GO:0042044;GO:0043226;GO:0043227;GO:0043229;GO:0043659;GO:…	K09874	4JRQD	G	sp|Q9FIZ9|NIP41_ARATH Putative aquaporin NIP4-1 OS=Arabidopsis thaliana OX=3702 GN=NIP4-1 PE=3 SV=1	KAF5740235.1 nodulin-26-like [Tripterygium wilfordii]	GO:0006810//transport;GO:0006811//ion transport;GO:0006833//water transport;GO:0008150//biological_process;GO:0034220//ion transmembrane transport;GO:0042044//fluid transport;GO:0051179//localization;GO:0051234//establishment of localization;GO:0055085//transmembrane transport;	GO:0005575//cellular_component;GO:0005622//intracellular anatomical structure;GO:0005623//obsolete cell;GO:0005737//cytoplasm;GO:0005886//plasma membrane;GO:0005887//integral component of plasma membrane;GO:0012506//vesicle membrane;GO:0016020//membrane;GO:0016021//integral component of membrane;GO:0030139//endocytic vesicle;GO:0030659//cytoplasmic vesicle membrane;GO:0030666//endocytic vesicle m…	GO:0003674//molecular_function;GO:0005215//transporter activity;GO:0005372//water transmembrane transporter activity;GO:0015250//water channel activity;GO:0015267//channel activity;GO:0015318//inorganic molecular entity transmembrane transporter activity;GO:0022803//passive transmembrane transporter activity;GO:0022857//transmembrane transporter activity;	-
LITCHI020024	4.82302	3.64444	5.52645	3.26024	7.09121	6.64005	8.29904	8.00116	Chr12	8408545	8414547	+	5701	LITCHI020024	GO:0003674;GO:0005215;GO:0005372;GO:0005575;GO:0005623;GO:0005886;GO:0005887;GO:0006810;GO:0006811;GO:0006820;GO:0006833;GO:0006855;GO:0007154;GO:0008150;GO:0008509;GO:0009605;GO:0009987;GO:0009991;GO:0010036;GO:0015075;GO:0015103;GO:0015105;GO:0015238;GO:0015250;GO:0015267;GO:0015318;GO:0015698;GO:0015700;GO:0015893;GO:0016020;GO:0016021;GO:0016328;GO:0022803;GO:0022804;GO:0022838;GO:0022857;GO:…	K09874	4JF0F	G	sp|Q0IWF3|NIP31_ORYSJ Aquaporin NIP3-1 OS=Oryza sativa subsp. japonica OX=39947 GN=NIP3-1 PE=2 SV=2	TXG50159.1 hypothetical protein EZV62_022683 [Acer yangbiense]	GO:0006810//transport;GO:0006811//ion transport;GO:0006820//anion transport;GO:0006833//water transport;GO:0006855//xenobiotic transmembrane transport;GO:0007154//cell communication;GO:0008150//biological_process;GO:0009605//response to external stimulus;GO:0009987//cellular process;GO:0009991//response to extracellular stimulus;GO:0010036//response to boron-containing substance;GO:0015698//inorg…	GO:0005575//cellular_component;GO:0005623//obsolete cell;GO:0005886//plasma membrane;GO:0005887//integral component of plasma membrane;GO:0016020//membrane;GO:0016021//integral component of membrane;GO:0016328//lateral plasma membrane;GO:0031224//intrinsic component of membrane;GO:0031226//intrinsic component of plasma membrane;GO:0044425//obsolete membrane part;GO:0044459//obsolete plasma membra…	GO:0003674//molecular_function;GO:0005215//transporter activity;GO:0005372//water transmembrane transporter activity;GO:0008509//anion transmembrane transporter activity;GO:0015075//ion transmembrane transporter activity;GO:0015103//inorganic anion transmembrane transporter activity;GO:0015105//arsenite transmembrane transporter activity;GO:0015250//water channel activity;GO:0015267//channel acti…	-
LITCHI019534	0.0740075	1.76521	1.49692	0	2.81618	4.00279	6.80472	5.86803	Chr15	19707759	19710945	+	2047	LITCHI019534	GO:0003674;GO:0005215;GO:0005372;GO:0005575;GO:0005623;GO:0005886;GO:0005887;GO:0006810;GO:0006811;GO:0006833;GO:0008150;GO:0015250;GO:0015267;GO:0015318;GO:0015840;GO:0016020;GO:0016021;GO:0019755;GO:0022803;GO:0022838;GO:0022857;GO:0031224;GO:0031226;GO:0034220;GO:0042044;GO:0042886;GO:0044425;GO:0044459;GO:0044464;GO:0051179;GO:0051234;GO:0055085;GO:0071702;GO:0071705;GO:0071944	K09874	3GEXA	G	sp|Q19KC1|NIP21_MAIZE Aquaporin NIP2-1 OS=Zea mays OX=4577 GN=NIP2-1 PE=2 SV=2	TXG57553.1 hypothetical protein EZV62_015382 [Acer yangbiense]	GO:0006810//transport;GO:0006811//ion transport;GO:0006833//water transport;GO:0008150//biological_process;GO:0015840//urea transport;GO:0019755//one-carbon compound transport;GO:0034220//ion transmembrane transport;GO:0042044//fluid transport;GO:0042886//amide transport;GO:0051179//localization;GO:0051234//establishment of localization;GO:0055085//transmembrane transport;GO:0071702//organic subs…	GO:0005575//cellular_component;GO:0005623//obsolete cell;GO:0005886//plasma membrane;GO:0005887//integral component of plasma membrane;GO:0016020//membrane;GO:0016021//integral component of membrane;GO:0031224//intrinsic component of membrane;GO:0031226//intrinsic component of plasma membrane;GO:0044425//obsolete membrane part;GO:0044459//obsolete plasma membrane part;GO:0044464//obsolete cell pa…	GO:0003674//molecular_function;GO:0005215//transporter activity;GO:0005372//water transmembrane transporter activity;GO:0015250//water channel activity;GO:0015267//channel activity;GO:0015318//inorganic molecular entity transmembrane transporter activity;GO:0022803//passive transmembrane transporter activity;GO:0022857//transmembrane transporter activity;	-
LITCHI028954	0.364824	0.489471	0.141907	0.112463	0	0	0.187398	0	Chr9	19372905	19388537	-	1661	LITCHI028954	GO:0001666;GO:0003674;GO:0005215;GO:0005342;GO:0005372;GO:0005575;GO:0005622;GO:0005623;GO:0005737;GO:0005783;GO:0005886;GO:0005887;GO:0006810;GO:0006811;GO:0006820;GO:0006833;GO:0006855;GO:0006950;GO:0008028;GO:0008150;GO:0008509;GO:0008514;GO:0009628;GO:0012505;GO:0012506;GO:0015075;GO:0015103;GO:0015105;GO:0015129;GO:0015250;GO:0015267;GO:0015318;GO:0015698;GO:0015700;GO:0015711;GO:0015718;GO:…	K09874	4JMBX	P	sp|Q40746|NIP11_ORYSJ Aquaporin NIP1-1 OS=Oryza sativa subsp. japonica OX=39947 GN=NIP1-1 PE=2 SV=1	TXG47700.1 hypothetical protein EZV62_026994 [Acer yangbiense]	GO:0001666//response to hypoxia;GO:0006810//transport;GO:0006811//ion transport;GO:0006820//anion transport;GO:0006833//water transport;GO:0006855//xenobiotic transmembrane transport;GO:0006950//response to stress;GO:0008150//biological_process;GO:0009628//response to abiotic stimulus;GO:0015698//inorganic anion transport;GO:0015700//arsenite transport;GO:0015711//organic anion transport;GO:00157…	GO:0005575//cellular_component;GO:0005622//intracellular anatomical structure;GO:0005623//obsolete cell;GO:0005737//cytoplasm;GO:0005783//endoplasmic reticulum;GO:0005886//plasma membrane;GO:0005887//integral component of plasma membrane;GO:0012505//endomembrane system;GO:0012506//vesicle membrane;GO:0016020//membrane;GO:0016021//integral component of membrane;GO:0030139//endocytic vesicle;GO:003…	GO:0003674//molecular_function;GO:0005215//transporter activity;GO:0005342//organic acid transmembrane transporter activity;GO:0005372//water transmembrane transporter activity;GO:0008028//monocarboxylic acid transmembrane transporter activity;GO:0008509//anion transmembrane transporter activity;GO:0008514//organic anion transmembrane transporter activity;GO:0015075//ion transmembrane transporter…	-
LITCHI028955	14.8503	16.6566	20.0565	12.6545	17.7721	20.9897	21.9592	18.1108	Chr9	19414250	19416851	-	2229	LITCHI028955	GO:0001666;GO:0003674;GO:0005215;GO:0005342;GO:0005372;GO:0005575;GO:0005622;GO:0005623;GO:0005737;GO:0005783;GO:0005886;GO:0005887;GO:0006810;GO:0006811;GO:0006820;GO:0006833;GO:0006855;GO:0006950;GO:0008028;GO:0008150;GO:0008509;GO:0008514;GO:0009628;GO:0012505;GO:0012506;GO:0015075;GO:0015103;GO:0015105;GO:0015129;GO:0015250;GO:0015267;GO:0015318;GO:0015698;GO:0015700;GO:0015711;GO:0015718;GO:…	K09874	4JMBX	P	sp|Q40746|NIP11_ORYSJ Aquaporin NIP1-1 OS=Oryza sativa subsp. japonica OX=39947 GN=NIP1-1 PE=2 SV=1	XP_002522274.1 aquaporin NIP1-2 [Ricinus communis]	GO:0001666//response to hypoxia;GO:0006810//transport;GO:0006811//ion transport;GO:0006820//anion transport;GO:0006833//water transport;GO:0006855//xenobiotic transmembrane transport;GO:0006950//response to stress;GO:0008150//biological_process;GO:0009628//response to abiotic stimulus;GO:0015698//inorganic anion transport;GO:0015700//arsenite transport;GO:0015711//organic anion transport;GO:00157…	GO:0005575//cellular_component;GO:0005622//intracellular anatomical structure;GO:0005623//obsolete cell;GO:0005737//cytoplasm;GO:0005783//endoplasmic reticulum;GO:0005886//plasma membrane;GO:0005887//integral component of plasma membrane;GO:0012505//endomembrane system;GO:0012506//vesicle membrane;GO:0016020//membrane;GO:0016021//integral component of membrane;GO:0030139//endocytic vesicle;GO:003…	GO:0003674//molecular_function;GO:0005215//transporter activity;GO:0005342//organic acid transmembrane transporter activity;GO:0005372//water transmembrane transporter activity;GO:0008028//monocarboxylic acid transmembrane transporter activity;GO:0008509//anion transmembrane transporter activity;GO:0008514//organic anion transmembrane transporter activity;GO:0015075//ion transmembrane transporter…	-
LITCHI030949	1.08924	1.10735	1.72252	0.836683	1.39381	2.39514	1.79776	1.70257	Chr4	14244426	14250231	+	4242	LITCHI030949	GO:0003674;GO:0005215;GO:0005575;GO:0005623;GO:0005886;GO:0005887;GO:0006810;GO:0006811;GO:0006820;GO:0006855;GO:0007154;GO:0008150;GO:0008509;GO:0008643;GO:0009605;GO:0009987;GO:0009991;GO:0010036;GO:0015075;GO:0015103;GO:0015144;GO:0015166;GO:0015168;GO:0015204;GO:0015238;GO:0015318;GO:0015698;GO:0015791;GO:0015793;GO:0015840;GO:0015850;GO:0015893;GO:0016020;GO:0016021;GO:0019755;GO:0022804;GO:…	K09874	4JGKZ	P	sp|Q9SAI4|NIP61_ARATH Aquaporin NIP6-1 OS=Arabidopsis thaliana OX=3702 GN=NIP6-1 PE=1 SV=1	TXG46755.1 hypothetical protein EZV62_026049 [Acer yangbiense]	GO:0006810//transport;GO:0006811//ion transport;GO:0006820//anion transport;GO:0006855//xenobiotic transmembrane transport;GO:0007154//cell communication;GO:0008150//biological_process;GO:0008643//carbohydrate transport;GO:0009605//response to external stimulus;GO:0009987//cellular process;GO:0009991//response to extracellular stimulus;GO:0010036//response to boron-containing substance;GO:0015698…	GO:0005575//cellular_component;GO:0005623//obsolete cell;GO:0005886//plasma membrane;GO:0005887//integral component of plasma membrane;GO:0016020//membrane;GO:0016021//integral component of membrane;GO:0031224//intrinsic component of membrane;GO:0031226//intrinsic component of plasma membrane;GO:0044425//obsolete membrane part;GO:0044459//obsolete plasma membrane part;GO:0044464//obsolete cell pa…	GO:0003674//molecular_function;GO:0005215//transporter activity;GO:0008509//anion transmembrane transporter activity;GO:0015075//ion transmembrane transporter activity;GO:0015103//inorganic anion transmembrane transporter activity;GO:0015144//carbohydrate transmembrane transporter activity;GO:0015166//polyol transmembrane transporter activity;GO:0015168//glycerol transmembrane transporter activit…	-
LITCHI030525	33.7455	49.844	56.6791	30.9213	141.822	76.3556	93.0307	100.831	Chr4	8639174	8641837	-	1468	LITCHI030525	GO:0000322;GO:0000325;GO:0000326;GO:0003674;GO:0005215;GO:0005275;GO:0005372;GO:0005488;GO:0005515;GO:0005575;GO:0005618;GO:0005622;GO:0005623;GO:0005737;GO:0005773;GO:0005774;GO:0005794;GO:0005886;GO:0005887;GO:0005911;GO:0006810;GO:0006811;GO:0006812;GO:0006833;GO:0008150;GO:0008324;GO:0008519;GO:0009505;GO:0009506;GO:0009507;GO:0009526;GO:0009536;GO:0009705;GO:0009941;GO:0012505;GO:0015075;GO:…	K09873	3GAFG	G	sp|Q41951|TIP21_ARATH Aquaporin TIP2-1 OS=Arabidopsis thaliana OX=3702 GN=TIP2-1 PE=1 SV=2	TXG68929.1 hypothetical protein EZV62_003864 [Acer yangbiense]	GO:0006810//transport;GO:0006811//ion transport;GO:0006812//cation transport;GO:0006833//water transport;GO:0008150//biological_process;GO:0015695//organic cation transport;GO:0015837//amine transport;GO:0015843//methylammonium transport;GO:0019755//one-carbon compound transport;GO:0034220//ion transmembrane transport;GO:0042044//fluid transport;GO:0051179//localization;GO:0051234//establishment …	GO:0000322//storage vacuole;GO:0000325//plant-type vacuole;GO:0000326//protein storage vacuole;GO:0005575//cellular_component;GO:0005618//cell wall;GO:0005622//intracellular anatomical structure;GO:0005623//obsolete cell;GO:0005737//cytoplasm;GO:0005773//vacuole;GO:0005774//vacuolar membrane;GO:0005794//Golgi apparatus;GO:0005886//plasma membrane;GO:0005887//integral component of plasma membrane;…	GO:0003674//molecular_function;GO:0005215//transporter activity;GO:0005275//amine transmembrane transporter activity;GO:0005372//water transmembrane transporter activity;GO:0005488//binding;GO:0005515//protein binding;GO:0008324//cation transmembrane transporter activity;GO:0008519//ammonium transmembrane transporter activity;GO:0015075//ion transmembrane transporter activity;GO:0015101//organic …	-
LITCHI030529	0	0.700268	0	0	0	0	0	0.294668	Chr4	8663729	8664716	-	258	LITCHI030529	GO:0000322;GO:0000325;GO:0000326;GO:0003674;GO:0005215;GO:0005275;GO:0005372;GO:0005488;GO:0005515;GO:0005575;GO:0005618;GO:0005622;GO:0005623;GO:0005737;GO:0005773;GO:0005774;GO:0005794;GO:0005886;GO:0005887;GO:0005911;GO:0006810;GO:0006811;GO:0006812;GO:0006833;GO:0008150;GO:0008324;GO:0008519;GO:0009505;GO:0009506;GO:0009507;GO:0009526;GO:0009536;GO:0009705;GO:0009941;GO:0012505;GO:0015075;GO:…	K09873	3GAFG	G	sp|Q41951|TIP21_ARATH Aquaporin TIP2-1 OS=Arabidopsis thaliana OX=3702 GN=TIP2-1 PE=1 SV=2	QWT83291.1 TIP2 [Toona sinensis]	GO:0006810//transport;GO:0006811//ion transport;GO:0006812//cation transport;GO:0006833//water transport;GO:0008150//biological_process;GO:0015695//organic cation transport;GO:0015837//amine transport;GO:0015843//methylammonium transport;GO:0019755//one-carbon compound transport;GO:0034220//ion transmembrane transport;GO:0042044//fluid transport;GO:0051179//localization;GO:0051234//establishment …	GO:0000322//storage vacuole;GO:0000325//plant-type vacuole;GO:0000326//protein storage vacuole;GO:0005575//cellular_component;GO:0005618//cell wall;GO:0005622//intracellular anatomical structure;GO:0005623//obsolete cell;GO:0005737//cytoplasm;GO:0005773//vacuole;GO:0005774//vacuolar membrane;GO:0005794//Golgi apparatus;GO:0005886//plasma membrane;GO:0005887//integral component of plasma membrane;…	GO:0003674//molecular_function;GO:0005215//transporter activity;GO:0005275//amine transmembrane transporter activity;GO:0005372//water transmembrane transporter activity;GO:0005488//binding;GO:0005515//protein binding;GO:0008324//cation transmembrane transporter activity;GO:0008519//ammonium transmembrane transporter activity;GO:0015075//ion transmembrane transporter activity;GO:0015101//organic …	-
LITCHI030532	0.293592	0	0.304532	0.362016	0.28646	0	0	0	Chr4	8681910	8682896	-	258	LITCHI030532	GO:0000322;GO:0000325;GO:0000326;GO:0003674;GO:0005215;GO:0005275;GO:0005372;GO:0005488;GO:0005515;GO:0005575;GO:0005618;GO:0005622;GO:0005623;GO:0005737;GO:0005773;GO:0005774;GO:0005794;GO:0005886;GO:0005887;GO:0005911;GO:0006810;GO:0006811;GO:0006812;GO:0006833;GO:0008150;GO:0008324;GO:0008519;GO:0009505;GO:0009506;GO:0009507;GO:0009526;GO:0009536;GO:0009705;GO:0009941;GO:0012505;GO:0015075;GO:…	K09873	3GAFG	G	sp|Q41951|TIP21_ARATH Aquaporin TIP2-1 OS=Arabidopsis thaliana OX=3702 GN=TIP2-1 PE=1 SV=2	QWT83291.1 TIP2 [Toona sinensis]	GO:0006810//transport;GO:0006811//ion transport;GO:0006812//cation transport;GO:0006833//water transport;GO:0008150//biological_process;GO:0015695//organic cation transport;GO:0015837//amine transport;GO:0015843//methylammonium transport;GO:0019755//one-carbon compound transport;GO:0034220//ion transmembrane transport;GO:0042044//fluid transport;GO:0051179//localization;GO:0051234//establishment …	GO:0000322//storage vacuole;GO:0000325//plant-type vacuole;GO:0000326//protein storage vacuole;GO:0005575//cellular_component;GO:0005618//cell wall;GO:0005622//intracellular anatomical structure;GO:0005623//obsolete cell;GO:0005737//cytoplasm;GO:0005773//vacuole;GO:0005774//vacuolar membrane;GO:0005794//Golgi apparatus;GO:0005886//plasma membrane;GO:0005887//integral component of plasma membrane;…	GO:0003674//molecular_function;GO:0005215//transporter activity;GO:0005275//amine transmembrane transporter activity;GO:0005372//water transmembrane transporter activity;GO:0005488//binding;GO:0005515//protein binding;GO:0008324//cation transmembrane transporter activity;GO:0008519//ammonium transmembrane transporter activity;GO:0015075//ion transmembrane transporter activity;GO:0015101//organic …	-
LITCHI027788	42.2708	37.8911	56.7419	40.1422	45.6919	28.1425	18.0233	90.0739	Chr3	27922845	27925720	-	1645	LITCHI027788	GO:0000325;GO:0003674;GO:0005215;GO:0005372;GO:0005575;GO:0005622;GO:0005623;GO:0005737;GO:0005773;GO:0005774;GO:0005886;GO:0005887;GO:0006810;GO:0006811;GO:0006833;GO:0008150;GO:0009705;GO:0015204;GO:0015250;GO:0015267;GO:0015318;GO:0015840;GO:0016020;GO:0016021;GO:0019755;GO:0022803;GO:0022838;GO:0022857;GO:0031090;GO:0031224;GO:0031226;GO:0034220;GO:0042044;GO:0042807;GO:0042886;GO:0042887;GO:…	K09873	3GA6H	G	sp|O82598|TIP13_ARATH Aquaporin TIP1-3 OS=Arabidopsis thaliana OX=3702 GN=TIP1-3 PE=1 SV=1	TXG49712.1 hypothetical protein EZV62_025587 [Acer yangbiense]	GO:0006810//transport;GO:0006811//ion transport;GO:0006833//water transport;GO:0008150//biological_process;GO:0015840//urea transport;GO:0019755//one-carbon compound transport;GO:0034220//ion transmembrane transport;GO:0042044//fluid transport;GO:0042886//amide transport;GO:0051179//localization;GO:0051234//establishment of localization;GO:0055085//transmembrane transport;GO:0071702//organic subs…	GO:0000325//plant-type vacuole;GO:0005575//cellular_component;GO:0005622//intracellular anatomical structure;GO:0005623//obsolete cell;GO:0005737//cytoplasm;GO:0005773//vacuole;GO:0005774//vacuolar membrane;GO:0005886//plasma membrane;GO:0005887//integral component of plasma membrane;GO:0009705//plant-type vacuole membrane;GO:0016020//membrane;GO:0016021//integral component of membrane;GO:0031090…	GO:0003674//molecular_function;GO:0005215//transporter activity;GO:0005372//water transmembrane transporter activity;GO:0015204//urea transmembrane transporter activity;GO:0015250//water channel activity;GO:0015267//channel activity;GO:0015318//inorganic molecular entity transmembrane transporter activity;GO:0022803//passive transmembrane transporter activity;GO:0022857//transmembrane transporter…	-
LITCHI024831	0.01718	0.061466	0.0891011	0	0.0502881	0.0371681	0	0.068972	Chr13	20557180	20561722	+	4409	LITCHI024831	GO:0000325;GO:0003674;GO:0005215;GO:0005372;GO:0005575;GO:0005622;GO:0005623;GO:0005737;GO:0005773;GO:0005774;GO:0005886;GO:0005887;GO:0006810;GO:0006811;GO:0006833;GO:0008150;GO:0009705;GO:0015204;GO:0015250;GO:0015267;GO:0015318;GO:0015840;GO:0016020;GO:0016021;GO:0019755;GO:0022803;GO:0022838;GO:0022857;GO:0031090;GO:0031224;GO:0031226;GO:0034220;GO:0042044;GO:0042807;GO:0042886;GO:0042887;GO:…	K09873	3GA6H	G	sp|Q94CS9|TIP12_ORYSJ Probable aquaporin TIP1-2 OS=Oryza sativa subsp. japonica OX=39947 GN=TIP1-2 PE=2 SV=1	TXG73995.1 hypothetical protein EZV62_002574 [Acer yangbiense]	GO:0006810//transport;GO:0006811//ion transport;GO:0006833//water transport;GO:0008150//biological_process;GO:0015840//urea transport;GO:0019755//one-carbon compound transport;GO:0034220//ion transmembrane transport;GO:0042044//fluid transport;GO:0042886//amide transport;GO:0051179//localization;GO:0051234//establishment of localization;GO:0055085//transmembrane transport;GO:0071702//organic subs…	GO:0000325//plant-type vacuole;GO:0005575//cellular_component;GO:0005622//intracellular anatomical structure;GO:0005623//obsolete cell;GO:0005737//cytoplasm;GO:0005773//vacuole;GO:0005774//vacuolar membrane;GO:0005886//plasma membrane;GO:0005887//integral component of plasma membrane;GO:0009705//plant-type vacuole membrane;GO:0016020//membrane;GO:0016021//integral component of membrane;GO:0031090…	GO:0003674//molecular_function;GO:0005215//transporter activity;GO:0005372//water transmembrane transporter activity;GO:0015204//urea transmembrane transporter activity;GO:0015250//water channel activity;GO:0015267//channel activity;GO:0015318//inorganic molecular entity transmembrane transporter activity;GO:0022803//passive transmembrane transporter activity;GO:0022857//transmembrane transporter…	-
LITCHI022779	0.393285	0	0.163176	0	0	0.0850853	0	1.02629	Chr10	9245336	9247557	-	963	LITCHI022779	GO:0000322;GO:0000325;GO:0000326;GO:0003674;GO:0005215;GO:0005275;GO:0005372;GO:0005575;GO:0005622;GO:0005623;GO:0005737;GO:0005773;GO:0005774;GO:0005886;GO:0005887;GO:0006810;GO:0006811;GO:0006812;GO:0006833;GO:0008150;GO:0008324;GO:0008519;GO:0009507;GO:0009536;GO:0009705;GO:0015075;GO:0015101;GO:0015200;GO:0015250;GO:0015267;GO:0015318;GO:0015695;GO:0015696;GO:0015837;GO:0015843;GO:0016020;GO:…	K09873	3GFUZ	G	sp|Q41975|TIP22_ARATH Probable aquaporin TIP2-2 OS=Arabidopsis thaliana OX=3702 GN=TIP2-2 PE=1 SV=2	TXG51161.1 hypothetical protein EZV62_023685 [Acer yangbiense]	GO:0006810//transport;GO:0006811//ion transport;GO:0006812//cation transport;GO:0006833//water transport;GO:0008150//biological_process;GO:0015695//organic cation transport;GO:0015837//amine transport;GO:0015843//methylammonium transport;GO:0019755//one-carbon compound transport;GO:0034220//ion transmembrane transport;GO:0042044//fluid transport;GO:0051179//localization;GO:0051234//establishment …	GO:0000322//storage vacuole;GO:0000325//plant-type vacuole;GO:0000326//protein storage vacuole;GO:0005575//cellular_component;GO:0005622//intracellular anatomical structure;GO:0005623//obsolete cell;GO:0005737//cytoplasm;GO:0005773//vacuole;GO:0005774//vacuolar membrane;GO:0005886//plasma membrane;GO:0005887//integral component of plasma membrane;GO:0009507//chloroplast;GO:0009536//plastid;GO:000…	GO:0003674//molecular_function;GO:0005215//transporter activity;GO:0005275//amine transmembrane transporter activity;GO:0005372//water transmembrane transporter activity;GO:0008324//cation transmembrane transporter activity;GO:0008519//ammonium transmembrane transporter activity;GO:0015075//ion transmembrane transporter activity;GO:0015101//organic cation transmembrane transporter activity;GO:001…	-
LITCHI017169	23.0554	42.062	68.1589	47.3422	41.8959	43.5291	66.3391	60.9621	Chr1	43759500	43762161	+	1600	LITCHI017169	GO:0000325;GO:0003674;GO:0005215;GO:0005372;GO:0005575;GO:0005622;GO:0005623;GO:0005737;GO:0005773;GO:0005774;GO:0005886;GO:0005887;GO:0006810;GO:0006811;GO:0006833;GO:0008150;GO:0009705;GO:0015250;GO:0015267;GO:0015318;GO:0015840;GO:0016020;GO:0016021;GO:0019755;GO:0022803;GO:0022838;GO:0022857;GO:0031090;GO:0031224;GO:0031226;GO:0034220;GO:0042044;GO:0042807;GO:0042886;GO:0043226;GO:0043227;GO:…	K09873	3GG9B	G	sp|O82316|TIP41_ARATH Aquaporin TIP4-1 OS=Arabidopsis thaliana OX=3702 GN=TIP4-1 PE=2 SV=1	XP_006476050.1 aquaporin TIP4-1 [Citrus sinensis]	GO:0006810//transport;GO:0006811//ion transport;GO:0006833//water transport;GO:0008150//biological_process;GO:0015840//urea transport;GO:0019755//one-carbon compound transport;GO:0034220//ion transmembrane transport;GO:0042044//fluid transport;GO:0042886//amide transport;GO:0051179//localization;GO:0051234//establishment of localization;GO:0055085//transmembrane transport;GO:0071702//organic subs…	GO:0000325//plant-type vacuole;GO:0005575//cellular_component;GO:0005622//intracellular anatomical structure;GO:0005623//obsolete cell;GO:0005737//cytoplasm;GO:0005773//vacuole;GO:0005774//vacuolar membrane;GO:0005886//plasma membrane;GO:0005887//integral component of plasma membrane;GO:0009705//plant-type vacuole membrane;GO:0016020//membrane;GO:0016021//integral component of membrane;GO:0031090…	GO:0003674//molecular_function;GO:0005215//transporter activity;GO:0005372//water transmembrane transporter activity;GO:0015250//water channel activity;GO:0015267//channel activity;GO:0015318//inorganic molecular entity transmembrane transporter activity;GO:0022803//passive transmembrane transporter activity;GO:0022857//transmembrane transporter activity;	-
LITCHI018676	49.9054	81.9002	91.5859	66.7688	176.389	100.259	137.209	123.292	Chr15	7843679	7848531	-	4177	LITCHI018676	GO:0000322;GO:0000325;GO:0000326;GO:0003674;GO:0005215;GO:0005372;GO:0005575;GO:0005622;GO:0005623;GO:0005737;GO:0005773;GO:0005774;GO:0005886;GO:0005887;GO:0006810;GO:0006811;GO:0006833;GO:0006855;GO:0008150;GO:0009507;GO:0009526;GO:0009536;GO:0009705;GO:0009941;GO:0015204;GO:0015250;GO:0015267;GO:0015318;GO:0015840;GO:0015893;GO:0016020;GO:0016021;GO:0019755;GO:0022803;GO:0022838;GO:0022857;GO:…	K09873	4JI0S	G	sp|P25818|TIP11_ARATH Aquaporin TIP1-1 OS=Arabidopsis thaliana OX=3702 GN=TIP1-1 PE=1 SV=1	XP_012082466.1 aquaporin TIP1-1 [Jatropha curcas]	GO:0006810//transport;GO:0006811//ion transport;GO:0006833//water transport;GO:0006855//xenobiotic transmembrane transport;GO:0008150//biological_process;GO:0015840//urea transport;GO:0019755//one-carbon compound transport;GO:0034220//ion transmembrane transport;GO:0042044//fluid transport;GO:0042221//response to chemical;GO:0042886//amide transport;GO:0042891//obsolete antibiotic transport;GO:00…	GO:0000322//storage vacuole;GO:0000325//plant-type vacuole;GO:0000326//protein storage vacuole;GO:0005575//cellular_component;GO:0005622//intracellular anatomical structure;GO:0005623//obsolete cell;GO:0005737//cytoplasm;GO:0005773//vacuole;GO:0005774//vacuolar membrane;GO:0005886//plasma membrane;GO:0005887//integral component of plasma membrane;GO:0009507//chloroplast;GO:0009526//plastid envelo…	GO:0003674//molecular_function;GO:0005215//transporter activity;GO:0005372//water transmembrane transporter activity;GO:0015204//urea transmembrane transporter activity;GO:0015250//water channel activity;GO:0015267//channel activity;GO:0015318//inorganic molecular entity transmembrane transporter activity;GO:0022803//passive transmembrane transporter activity;GO:0022857//transmembrane transporter…	-
LITCHI009087	0	0	0	0	0.420223	0.407647	0	0.486297	Chr7	22260061	22262005	-	1407	LITCHI009087	GO:0000003;GO:0000325;GO:0003006;GO:0003674;GO:0005215;GO:0005372;GO:0005575;GO:0005622;GO:0005623;GO:0005737;GO:0005739;GO:0005773;GO:0005774;GO:0005886;GO:0005887;GO:0006810;GO:0006811;GO:0006833;GO:0007275;GO:0007276;GO:0008150;GO:0009555;GO:0009705;GO:0009987;GO:0015204;GO:0015250;GO:0015267;GO:0015318;GO:0015840;GO:0016020;GO:0016021;GO:0019755;GO:0019953;GO:0022412;GO:0022414;GO:0022803;GO:…	K09873	3GAMG	G	sp|Q9STX9|TIP51_ARATH Probable aquaporin TIP5-1 OS=Arabidopsis thaliana OX=3702 GN=TIP5-1 PE=2 SV=1	TXG57713.1 hypothetical protein EZV62_015542 [Acer yangbiense]	GO:0000003//reproduction;GO:0003006//developmental process involved in reproduction;GO:0006810//transport;GO:0006811//ion transport;GO:0006833//water transport;GO:0007275//multicellular organism development;GO:0007276//gamete generation;GO:0008150//biological_process;GO:0009555//pollen development;GO:0009987//cellular process;GO:0015840//urea transport;GO:0019755//one-carbon compound transport;GO…	GO:0000325//plant-type vacuole;GO:0005575//cellular_component;GO:0005622//intracellular anatomical structure;GO:0005623//obsolete cell;GO:0005737//cytoplasm;GO:0005739//mitochondrion;GO:0005773//vacuole;GO:0005774//vacuolar membrane;GO:0005886//plasma membrane;GO:0005887//integral component of plasma membrane;GO:0009705//plant-type vacuole membrane;GO:0016020//membrane;GO:0016021//integral compon…	GO:0003674//molecular_function;GO:0005215//transporter activity;GO:0005372//water transmembrane transporter activity;GO:0015204//urea transmembrane transporter activity;GO:0015250//water channel activity;GO:0015267//channel activity;GO:0015318//inorganic molecular entity transmembrane transporter activity;GO:0022803//passive transmembrane transporter activity;GO:0022857//transmembrane transporter…	-
LITCHI001953	16.749	22.8661	22.8655	9.58744	30.1283	21.2831	20.6424	26.1806	Chr5	32133216	32139423	-	2718	LITCHI001953	-	-	3GFE2	G	sp|O77750|AQP4_BOVIN Aquaporin-4 OS=Bos taurus OX=9913 GN=AQP4 PE=2 SV=3	ESR36816.1 hypothetical protein CICLE_v10028106mg [Citrus clementina]	-	-	-	-
LITCHI002040	125.054	183.985	184.224	235.836	325.998	232.072	325.857	274.06	Chr5	32876569	32880418	+	2779	LITCHI002040	GO:0001101;GO:0003674;GO:0003676;GO:0003723;GO:0003729;GO:0005215;GO:0005372;GO:0005488;GO:0005575;GO:0005622;GO:0005623;GO:0005634;GO:0005737;GO:0005773;GO:0005886;GO:0005887;GO:0005911;GO:0006810;GO:0006811;GO:0006833;GO:0008150;GO:0009506;GO:0009719;GO:0009725;GO:0009737;GO:0010033;GO:0015250;GO:0015267;GO:0015318;GO:0016020;GO:0016021;GO:0022803;GO:0022838;GO:0022857;GO:0030054;GO:0031224;GO:…	K09872	4JEC1	G	sp|P93004|PIP27_ARATH Aquaporin PIP2-7 OS=Arabidopsis thaliana OX=3702 GN=PIP2-7 PE=1 SV=2	TXG64852.1 hypothetical protein EZV62_011846 [Acer yangbiense]	GO:0001101//response to acid chemical;GO:0006810//transport;GO:0006811//ion transport;GO:0006833//water transport;GO:0008150//biological_process;GO:0009719//response to endogenous stimulus;GO:0009725//response to hormone;GO:0009737//response to abscisic acid;GO:0010033//response to organic substance;GO:0033993//response to lipid;GO:0034220//ion transmembrane transport;GO:0042044//fluid transport;…	GO:0005575//cellular_component;GO:0005622//intracellular anatomical structure;GO:0005623//obsolete cell;GO:0005634//nucleus;GO:0005737//cytoplasm;GO:0005773//vacuole;GO:0005886//plasma membrane;GO:0005887//integral component of plasma membrane;GO:0005911//cell-cell junction;GO:0009506//plasmodesma;GO:0016020//membrane;GO:0016021//integral component of membrane;GO:0030054//cell junction;GO:0031224…	GO:0003674//molecular_function;GO:0003676//nucleic acid binding;GO:0003723//RNA binding;GO:0003729//mRNA binding;GO:0005215//transporter activity;GO:0005372//water transmembrane transporter activity;GO:0005488//binding;GO:0015250//water channel activity;GO:0015267//channel activity;GO:0015318//inorganic molecular entity transmembrane transporter activity;GO:0022803//passive transmembrane transpor…	-
LITCHI011893	0	0	0	0	0.0633849	0	0	0	Chr8	28241055	28247708	-	2332	LITCHI011893	GO:0003674;GO:0005215;GO:0005372;GO:0005575;GO:0005622;GO:0005623;GO:0005737;GO:0005829;GO:0005886;GO:0005887;GO:0006810;GO:0006811;GO:0006833;GO:0008150;GO:0009987;GO:0015250;GO:0015267;GO:0015318;GO:0016020;GO:0016021;GO:0016043;GO:0022607;GO:0022803;GO:0022838;GO:0022857;GO:0031224;GO:0031226;GO:0032991;GO:0034220;GO:0042044;GO:0043933;GO:0044085;GO:0044424;GO:0044425;GO:0044444;GO:0044459;GO:…	K09872	3G7J8	G	sp|P61837|PIP11_ARATH Aquaporin PIP1-1 OS=Arabidopsis thaliana OX=3702 GN=PIP1-1 PE=1 SV=1	TXG62890.1 hypothetical protein EZV62_009884 [Acer yangbiense]	GO:0006810//transport;GO:0006811//ion transport;GO:0006833//water transport;GO:0008150//biological_process;GO:0009987//cellular process;GO:0016043//cellular component organization;GO:0022607//cellular component assembly;GO:0034220//ion transmembrane transport;GO:0042044//fluid transport;GO:0043933//protein-containing complex subunit organization;GO:0044085//cellular component biogenesis;GO:005117…	GO:0005575//cellular_component;GO:0005622//intracellular anatomical structure;GO:0005623//obsolete cell;GO:0005737//cytoplasm;GO:0005829//cytosol;GO:0005886//plasma membrane;GO:0005887//integral component of plasma membrane;GO:0016020//membrane;GO:0016021//integral component of membrane;GO:0031224//intrinsic component of membrane;GO:0031226//intrinsic component of plasma membrane;GO:0032991//prot…	GO:0003674//molecular_function;GO:0005215//transporter activity;GO:0005372//water transmembrane transporter activity;GO:0015250//water channel activity;GO:0015267//channel activity;GO:0015318//inorganic molecular entity transmembrane transporter activity;GO:0022803//passive transmembrane transporter activity;GO:0022857//transmembrane transporter activity;	-
LITCHI025727	0.162896	0	0	0.200861	0	0.704835	0	0.326987	Chr3	3559633	3560320	+	465	LITCHI025727	GO:0001101;GO:0003674;GO:0005215;GO:0005372;GO:0005575;GO:0005622;GO:0005623;GO:0005737;GO:0005739;GO:0005773;GO:0005886;GO:0005887;GO:0005911;GO:0006810;GO:0006811;GO:0006833;GO:0006950;GO:0008150;GO:0009414;GO:0009415;GO:0009506;GO:0009507;GO:0009526;GO:0009536;GO:0009628;GO:0009941;GO:0010035;GO:0015250;GO:0015267;GO:0015318;GO:0016020;GO:0016021;GO:0022803;GO:0022838;GO:0022857;GO:0030054;GO:…	K09872	3G7J8	G	sp|Q39196|PIP14_ARATH Probable aquaporin PIP1-4 OS=Arabidopsis thaliana OX=3702 GN=PIP1.4 PE=1 SV=1	TXG62890.1 hypothetical protein EZV62_009884 [Acer yangbiense]	GO:0001101//response to acid chemical;GO:0006810//transport;GO:0006811//ion transport;GO:0006833//water transport;GO:0006950//response to stress;GO:0008150//biological_process;GO:0009414//response to water deprivation;GO:0009415//response to water;GO:0009628//response to abiotic stimulus;GO:0010035//response to inorganic substance;GO:0034220//ion transmembrane transport;GO:0042044//fluid transpor…	GO:0005575//cellular_component;GO:0005622//intracellular anatomical structure;GO:0005623//obsolete cell;GO:0005737//cytoplasm;GO:0005739//mitochondrion;GO:0005773//vacuole;GO:0005886//plasma membrane;GO:0005887//integral component of plasma membrane;GO:0005911//cell-cell junction;GO:0009506//plasmodesma;GO:0009507//chloroplast;GO:0009526//plastid envelope;GO:0009536//plastid;GO:0009941//chloropla…	GO:0003674//molecular_function;GO:0005215//transporter activity;GO:0005372//water transmembrane transporter activity;GO:0015250//water channel activity;GO:0015267//channel activity;GO:0015318//inorganic molecular entity transmembrane transporter activity;GO:0022803//passive transmembrane transporter activity;GO:0022857//transmembrane transporter activity;	-
LITCHI025728	9.26515	7.89943	12.8982	15.9342	1.74458	29.4077	4.29998	7.54534	Chr3	3561070	3563830	+	1864	LITCHI025728	-	K09872	3G7J8	G	sp|P61837|PIP11_ARATH Aquaporin PIP1-1 OS=Arabidopsis thaliana OX=3702 GN=PIP1-1 PE=1 SV=1	TXG62890.1 hypothetical protein EZV62_009884 [Acer yangbiense]	-	-	-	-
LITCHI027284	1.15311	0.947352	2.02005	3.22288	0.175016	6.95745	0.368552	0.720123	Chr3	21535739	21538785	-	2956	LITCHI027284	GO:0001101;GO:0003674;GO:0003676;GO:0003723;GO:0003729;GO:0005215;GO:0005372;GO:0005488;GO:0005575;GO:0005622;GO:0005623;GO:0005737;GO:0005886;GO:0005887;GO:0005911;GO:0006810;GO:0006811;GO:0006833;GO:0006950;GO:0008150;GO:0009414;GO:0009415;GO:0009506;GO:0009507;GO:0009536;GO:0009628;GO:0009719;GO:0009725;GO:0009737;GO:0010033;GO:0010035;GO:0015250;GO:0015267;GO:0015318;GO:0016020;GO:0016021;GO:…	K09872	4JSAU	G	sp|Q9SV31|PIP25_ARATH Probable aquaporin PIP2-5 OS=Arabidopsis thaliana OX=3702 GN=PIP2-5 PE=1 SV=1	TXG49542.1 hypothetical protein EZV62_025417 [Acer yangbiense]	GO:0001101//response to acid chemical;GO:0006810//transport;GO:0006811//ion transport;GO:0006833//water transport;GO:0006950//response to stress;GO:0008150//biological_process;GO:0009414//response to water deprivation;GO:0009415//response to water;GO:0009628//response to abiotic stimulus;GO:0009719//response to endogenous stimulus;GO:0009725//response to hormone;GO:0009737//response to abscisic a…	GO:0005575//cellular_component;GO:0005622//intracellular anatomical structure;GO:0005623//obsolete cell;GO:0005737//cytoplasm;GO:0005886//plasma membrane;GO:0005887//integral component of plasma membrane;GO:0005911//cell-cell junction;GO:0009506//plasmodesma;GO:0009507//chloroplast;GO:0009536//plastid;GO:0016020//membrane;GO:0016021//integral component of membrane;GO:0030054//cell junction;GO:003…	GO:0003674//molecular_function;GO:0003676//nucleic acid binding;GO:0003723//RNA binding;GO:0003729//mRNA binding;GO:0005215//transporter activity;GO:0005372//water transmembrane transporter activity;GO:0005488//binding;GO:0015250//water channel activity;GO:0015267//channel activity;GO:0015318//inorganic molecular entity transmembrane transporter activity;GO:0022803//passive transmembrane transpor…	-
LITCHI027285	72.6906	110.562	125.96	89.2551	301.505	151.784	221.79	234.208	Chr3	21569205	21572878	-	3470	LITCHI027285	GO:0001101;GO:0003674;GO:0003676;GO:0003723;GO:0003729;GO:0005215;GO:0005372;GO:0005488;GO:0005515;GO:0005575;GO:0005622;GO:0005623;GO:0005737;GO:0005773;GO:0005886;GO:0005887;GO:0005911;GO:0006810;GO:0006811;GO:0006833;GO:0006855;GO:0006950;GO:0008150;GO:0009414;GO:0009415;GO:0009506;GO:0009507;GO:0009536;GO:0009605;GO:0009607;GO:0009624;GO:0009628;GO:0009719;GO:0009725;GO:0009737;GO:0010033;GO:…	K09872	3G7V9	G	sp|Q9SV31|PIP25_ARATH Probable aquaporin PIP2-5 OS=Arabidopsis thaliana OX=3702 GN=PIP2-5 PE=1 SV=1	TXG49541.1 hypothetical protein EZV62_025416 [Acer yangbiense]	GO:0001101//response to acid chemical;GO:0006810//transport;GO:0006811//ion transport;GO:0006833//water transport;GO:0006855//xenobiotic transmembrane transport;GO:0006950//response to stress;GO:0008150//biological_process;GO:0009414//response to water deprivation;GO:0009415//response to water;GO:0009605//response to external stimulus;GO:0009607//response to biotic stimulus;GO:0009624//response t…	GO:0005575//cellular_component;GO:0005622//intracellular anatomical structure;GO:0005623//obsolete cell;GO:0005737//cytoplasm;GO:0005773//vacuole;GO:0005886//plasma membrane;GO:0005887//integral component of plasma membrane;GO:0005911//cell-cell junction;GO:0009506//plasmodesma;GO:0009507//chloroplast;GO:0009536//plastid;GO:0016020//membrane;GO:0016021//integral component of membrane;GO:0030054//…	GO:0003674//molecular_function;GO:0003676//nucleic acid binding;GO:0003723//RNA binding;GO:0003729//mRNA binding;GO:0005215//transporter activity;GO:0005372//water transmembrane transporter activity;GO:0005488//binding;GO:0005515//protein binding;GO:0015250//water channel activity;GO:0015267//channel activity;GO:0015318//inorganic molecular entity transmembrane transporter activity;GO:0019899//en…	-
LITCHI027537	361.957	349.741	370.302	347.988	311.08	261.98	342.252	361.931	Chr3	24795425	24799029	-	3147	LITCHI027537	GO:0003674;GO:0005215;GO:0005372;GO:0005575;GO:0005623;GO:0005886;GO:0005887;GO:0006810;GO:0006811;GO:0006833;GO:0008150;GO:0015250;GO:0015267;GO:0015318;GO:0016020;GO:0016021;GO:0022803;GO:0022838;GO:0022857;GO:0031224;GO:0031226;GO:0034220;GO:0042044;GO:0044425;GO:0044459;GO:0044464;GO:0051179;GO:0051234;GO:0055085;GO:0071944	K09872	3G7J8	G	sp|Q7XSQ9|PIP12_ORYSJ Probable aquaporin PIP1-2 OS=Oryza sativa subsp. japonica OX=39947 GN=PIP1-2 PE=2 SV=3	XP_006435692.1 aquaporin PIP1-5 [Citrus clementina]	GO:0006810//transport;GO:0006811//ion transport;GO:0006833//water transport;GO:0008150//biological_process;GO:0034220//ion transmembrane transport;GO:0042044//fluid transport;GO:0051179//localization;GO:0051234//establishment of localization;GO:0055085//transmembrane transport;	GO:0005575//cellular_component;GO:0005623//obsolete cell;GO:0005886//plasma membrane;GO:0005887//integral component of plasma membrane;GO:0016020//membrane;GO:0016021//integral component of membrane;GO:0031224//intrinsic component of membrane;GO:0031226//intrinsic component of plasma membrane;GO:0044425//obsolete membrane part;GO:0044459//obsolete plasma membrane part;GO:0044464//obsolete cell pa…	GO:0003674//molecular_function;GO:0005215//transporter activity;GO:0005372//water transmembrane transporter activity;GO:0015250//water channel activity;GO:0015267//channel activity;GO:0015318//inorganic molecular entity transmembrane transporter activity;GO:0022803//passive transmembrane transporter activity;GO:0022857//transmembrane transporter activity;	-
LITCHI018243	64.9791	160.828	212.207	95.2443	547.953	316.344	363.467	581.966	Chr15	4032890	4035096	+	2026	LITCHI018243	-	K09872	3G7J8	G	sp|Q6EU94|PIP11_ORYSJ Aquaporin PIP1-1 OS=Oryza sativa subsp. japonica OX=39947 GN=PIP1-1 PE=2 SV=1	XP_006429323.1 probable aquaporin PIP1-2 [Citrus clementina]	-	-	-	-
LITCHI018583	29.0428	79.0493	143.705	66.5685	91.9473	84.9561	83.8651	205.402	Chr15	7065928	7067754	-	1737	LITCHI018583	GO:0001101;GO:0003674;GO:0003676;GO:0003723;GO:0003729;GO:0005215;GO:0005372;GO:0005488;GO:0005575;GO:0005622;GO:0005623;GO:0005737;GO:0005886;GO:0005887;GO:0005911;GO:0006810;GO:0006811;GO:0006833;GO:0006950;GO:0008150;GO:0009414;GO:0009415;GO:0009506;GO:0009507;GO:0009536;GO:0009628;GO:0009719;GO:0009725;GO:0009737;GO:0010033;GO:0010035;GO:0015250;GO:0015267;GO:0015318;GO:0016020;GO:0016021;GO:…	K09872	4JSAU	G	sp|P43286|PIP21_ARATH Aquaporin PIP2-1 OS=Arabidopsis thaliana OX=3702 GN=PIP2-1 PE=1 SV=1	XP_021621997.1 aquaporin PIP2-4-like [Manihot esculenta]	GO:0001101//response to acid chemical;GO:0006810//transport;GO:0006811//ion transport;GO:0006833//water transport;GO:0006950//response to stress;GO:0008150//biological_process;GO:0009414//response to water deprivation;GO:0009415//response to water;GO:0009628//response to abiotic stimulus;GO:0009719//response to endogenous stimulus;GO:0009725//response to hormone;GO:0009737//response to abscisic a…	GO:0005575//cellular_component;GO:0005622//intracellular anatomical structure;GO:0005623//obsolete cell;GO:0005737//cytoplasm;GO:0005886//plasma membrane;GO:0005887//integral component of plasma membrane;GO:0005911//cell-cell junction;GO:0009506//plasmodesma;GO:0009507//chloroplast;GO:0009536//plastid;GO:0016020//membrane;GO:0016021//integral component of membrane;GO:0030054//cell junction;GO:003…	GO:0003674//molecular_function;GO:0003676//nucleic acid binding;GO:0003723//RNA binding;GO:0003729//mRNA binding;GO:0005215//transporter activity;GO:0005372//water transmembrane transporter activity;GO:0005488//binding;GO:0015250//water channel activity;GO:0015267//channel activity;GO:0015318//inorganic molecular entity transmembrane transporter activity;GO:0022803//passive transmembrane transpor…	-
LITCHI022094	231.661	318.915	361.546	294.514	535.42	359.214	510.225	417.941	Chr10	3631128	3634829	-	3341	LITCHI022094	-	K09872	3G7J8	G	sp|Q7XSQ9|PIP12_ORYSJ Probable aquaporin PIP1-2 OS=Oryza sativa subsp. japonica OX=39947 GN=PIP1-2 PE=2 SV=3	XP_006439529.1 probable aquaporin PIP1-2 [Citrus clementina]	-	-	-	-
LITCHI024675	119.447	116.604	158.189	71.4959	61.7912	122.617	170.216	156.631	Chr13	18905743	18910277	-	4264	LITCHI024675	GO:0001101;GO:0003674;GO:0005215;GO:0005372;GO:0005575;GO:0005623;GO:0005886;GO:0005887;GO:0005911;GO:0006810;GO:0006811;GO:0006833;GO:0006855;GO:0007275;GO:0008150;GO:0009506;GO:0009653;GO:0009719;GO:0009725;GO:0009737;GO:0009888;GO:0009987;GO:0010015;GO:0010033;GO:0010053;GO:0010054;GO:0015250;GO:0015267;GO:0015318;GO:0015893;GO:0016020;GO:0016021;GO:0016049;GO:0021700;GO:0022622;GO:0022803;GO:…	K09872	3G7V9	G	sp|Q9ATM4|PIP27_MAIZE Aquaporin PIP2-7 OS=Zea mays OX=4577 GN=PIP2-7 PE=2 SV=1	XP_031402837.1 aquaporin PIP2-7-like [Punica granatum]	GO:0001101//response to acid chemical;GO:0006810//transport;GO:0006811//ion transport;GO:0006833//water transport;GO:0006855//xenobiotic transmembrane transport;GO:0007275//multicellular organism development;GO:0008150//biological_process;GO:0009653//anatomical structure morphogenesis;GO:0009719//response to endogenous stimulus;GO:0009725//response to hormone;GO:0009737//response to abscisic acid…	GO:0005575//cellular_component;GO:0005623//obsolete cell;GO:0005886//plasma membrane;GO:0005887//integral component of plasma membrane;GO:0005911//cell-cell junction;GO:0009506//plasmodesma;GO:0016020//membrane;GO:0016021//integral component of membrane;GO:0030054//cell junction;GO:0031224//intrinsic component of membrane;GO:0031226//intrinsic component of plasma membrane;GO:0044425//obsolete mem…	GO:0003674//molecular_function;GO:0005215//transporter activity;GO:0005372//water transmembrane transporter activity;GO:0015250//water channel activity;GO:0015267//channel activity;GO:0015318//inorganic molecular entity transmembrane transporter activity;GO:0022803//passive transmembrane transporter activity;GO:0022857//transmembrane transporter activity;	-
LITCHI019993	1.19627	5.22095	4.51457	1.16123	19.3707	12.9954	12.1851	13.386	Chr12	7952347	7956534	-	2976	LITCHI019993	-	K09875	3GF25	G	sp|Q9ATM3|SIP11_MAIZE Aquaporin SIP1-1 OS=Zea mays OX=4577 GN=SIP1-1 PE=2 SV=1	TXG49097.1 hypothetical protein EZV62_024972 [Acer yangbiense]	-	-	-	-
LITCHI008267	0.487117	0.193643	1.4316	0.500537	0.475285	0.263463	1.33448	0.65187	Chr7	3076019	3081550	+	933	LITCHI008267	GO:0003674;GO:0005215;GO:0005372;GO:0005575;GO:0005623;GO:0005886;GO:0005887;GO:0006810;GO:0006811;GO:0006833;GO:0008150;GO:0015250;GO:0015267;GO:0015318;GO:0016020;GO:0016021;GO:0022803;GO:0022838;GO:0022857;GO:0031224;GO:0031226;GO:0034220;GO:0042044;GO:0044425;GO:0044459;GO:0044464;GO:0051179;GO:0051234;GO:0055085;GO:0071944	K09875	3GE1Y	G	sp|Q9M1K3|SIP21_ARATH Probable aquaporin SIP2-1 OS=Arabidopsis thaliana OX=3702 GN=SIP2-1 PE=2 SV=1	TXG70115.1 hypothetical protein EZV62_005050 [Acer yangbiense]	GO:0006810//transport;GO:0006811//ion transport;GO:0006833//water transport;GO:0008150//biological_process;GO:0034220//ion transmembrane transport;GO:0042044//fluid transport;GO:0051179//localization;GO:0051234//establishment of localization;GO:0055085//transmembrane transport;	GO:0005575//cellular_component;GO:0005623//obsolete cell;GO:0005886//plasma membrane;GO:0005887//integral component of plasma membrane;GO:0016020//membrane;GO:0016021//integral component of membrane;GO:0031224//intrinsic component of membrane;GO:0031226//intrinsic component of plasma membrane;GO:0044425//obsolete membrane part;GO:0044459//obsolete plasma membrane part;GO:0044464//obsolete cell pa…	GO:0003674//molecular_function;GO:0005215//transporter activity;GO:0005372//water transmembrane transporter activity;GO:0015250//water channel activity;GO:0015267//channel activity;GO:0015318//inorganic molecular entity transmembrane transporter activity;GO:0022803//passive transmembrane transporter activity;GO:0022857//transmembrane transporter activity;	-
LITCHI008500	4.96144	4.37188	2.88622	4.90147	7.51277	4.22028	4.32569	3.94529	Chr7	6973505	6982226	+	5145	LITCHI008500	GO:0003674;GO:0005215;GO:0005372;GO:0005575;GO:0005623;GO:0005886;GO:0005887;GO:0006810;GO:0006811;GO:0006833;GO:0008150;GO:0015250;GO:0015267;GO:0015318;GO:0016020;GO:0016021;GO:0022803;GO:0022838;GO:0022857;GO:0031224;GO:0031226;GO:0034220;GO:0042044;GO:0044425;GO:0044459;GO:0044464;GO:0051179;GO:0051234;GO:0055085;GO:0071944	K09875	3GE1Y	G	sp|Q9M1K3|SIP21_ARATH Probable aquaporin SIP2-1 OS=Arabidopsis thaliana OX=3702 GN=SIP2-1 PE=2 SV=1	TXG70115.1 hypothetical protein EZV62_005050 [Acer yangbiense]	GO:0006810//transport;GO:0006811//ion transport;GO:0006833//water transport;GO:0008150//biological_process;GO:0034220//ion transmembrane transport;GO:0042044//fluid transport;GO:0051179//localization;GO:0051234//establishment of localization;GO:0055085//transmembrane transport;	GO:0005575//cellular_component;GO:0005623//obsolete cell;GO:0005886//plasma membrane;GO:0005887//integral component of plasma membrane;GO:0016020//membrane;GO:0016021//integral component of membrane;GO:0031224//intrinsic component of membrane;GO:0031226//intrinsic component of plasma membrane;GO:0044425//obsolete membrane part;GO:0044459//obsolete plasma membrane part;GO:0044464//obsolete cell pa…	GO:0003674//molecular_function;GO:0005215//transporter activity;GO:0005372//water transmembrane transporter activity;GO:0015250//water channel activity;GO:0015267//channel activity;GO:0015318//inorganic molecular entity transmembrane transporter activity;GO:0022803//passive transmembrane transporter activity;GO:0022857//transmembrane transporter activity;	-
