# Supplementary material for: Two aquaporins, LcPIP1;4 and LcPIP1;4a, cooperatively regulate the onset of dormancy of the terminal buds in evergreen perennial litchi (Litchi chinensis Sonn.)
Source: Hortic Res. 2025 May 7;12(8):uhaf122. doi: 10.1093/hr/uhaf122 (PMC12261106; doi:10.1093/hr/uhaf122)
Supplement: Web_Material_uhaf122 [file web_material_uhaf122.zip › Table S2.xlsx]

## Sheet: Sheet1
Promoter name	Site Name	sequence	Position	Matrix score.	Strand	Organism	function
pLcPIP1;4	A-box	CCGTCC	638	6	-	Petroselinum crispum	cis-acting regulatory element
pLcPIP1;4	AT~TATA-box	TATATA	185	6	+	Arabidopsis thaliana
pLcPIP1;4	AT~TATA-box	TATATA	187	6	+	Arabidopsis thaliana
pLcPIP1;4	P-box	CCTTTTG	720	7	+	Oryza sativa	gibberellin-responsive element
pLcPIP1;4	CAAT-box	CAAAT	51	5	+	Pisum sativum	common cis-acting element in promoter and enhancer regions
pLcPIP1;4	CAAT-box	CAAT	75	4	-	Nicotiana glutinosa
pLcPIP1;4	CAAT-box	CAAT	85	4	+	Nicotiana glutinosa
pLcPIP1;4	CAAT-box	CAAAT	94	5	-	Pisum sativum	common cis-acting element in promoter and enhancer regions
pLcPIP1;4	CAAT-box	CAAAT	116	5	+	Pisum sativum	common cis-acting element in promoter and enhancer regions
pLcPIP1;4	CAAT-box	CAAT	235	4	+	Nicotiana glutinosa
pLcPIP1;4	CAAT-box	CAAT	237	4	-	Nicotiana glutinosa
pLcPIP1;4	CAAT-box	CAAT	271	4	+	Nicotiana glutinosa
pLcPIP1;4	CAAT-box	CAAT	278	4	+	Nicotiana glutinosa
pLcPIP1;4	CAAT-box	CAAAT	314	5	+	Pisum sativum	common cis-acting element in promoter and enhancer regions
pLcPIP1;4	CAAT-box	CCAAT	422	5	-	Arabidopsis thaliana	common cis-acting element in promoter and enhancer regions
pLcPIP1;4	CAAT-box	CCAAT	428	5	+	Arabidopsis thaliana	common cis-acting element in promoter and enhancer regions
pLcPIP1;4	CAAT-box	CAAT	429	4	+	Nicotiana glutinosa
pLcPIP1;4	CAAT-box	CAAT	434	4	-	Nicotiana glutinosa
pLcPIP1;4	CAAT-box	CAAT	494	4	+	Nicotiana glutinosa
pLcPIP1;4	CAAT-box	CAAT	587	4	+	Nicotiana glutinosa
pLcPIP1;4	CAAT-box	CAAT	591	4	+	Nicotiana glutinosa
pLcPIP1;4	CAAT-box	CAAT	609	4	-	Nicotiana glutinosa
pLcPIP1;4	CAAT-box	CAAAT	624	5	-	Pisum sativum	common cis-acting element in promoter and enhancer regions
pLcPIP1;4	CAAT-box	CAAT	698	4	+	Nicotiana glutinosa
pLcPIP1;4	CAAT-box	CCAAT	727	5	+	Arabidopsis thaliana	common cis-acting element in promoter and enhancer regions
pLcPIP1;4	CAAT-box	CAAT	728	4	+	Nicotiana glutinosa
pLcPIP1;4	CAAT-box	CAAAT	768	5	+	Pisum sativum	common cis-acting element in promoter and enhancer regions
pLcPIP1;4	CAAT-box	CCAAT	809	5	-	Arabidopsis thaliana	common cis-acting element in promoter and enhancer regions
pLcPIP1;4	CAAT-box	CAAT	835	4	-	Nicotiana glutinosa
pLcPIP1;4	CAAT-box	TGCCAAC	837	7	+	Petunia hybrida	common cis-acting element in promoter and enhancer regions
pLcPIP1;4	CAAT-box	CAAT	883	4	-	Nicotiana glutinosa
pLcPIP1;4	CAAT-box	CAAT	892	4	-	Nicotiana glutinosa
pLcPIP1;4	CAAT-box	CAAAT	949	5	-	Pisum sativum	common cis-acting element in promoter and enhancer regions
pLcPIP1;4	CAAT-box	CAAT	956	4	-	Nicotiana glutinosa
pLcPIP1;4	CAAT-box	CAAAT	963	5	+	Pisum sativum	common cis-acting element in promoter and enhancer regions
pLcPIP1;4	CAAT-box	CAAAT	997	5	-	Pisum sativum	common cis-acting element in promoter and enhancer regions
pLcPIP1;4	CAAT-box	CCAAT	1287	5	-	Arabidopsis thaliana	common cis-acting element in promoter and enhancer regions
pLcPIP1;4	CAAT-box	CAAAT	1322	5	-	Pisum sativum	common cis-acting element in promoter and enhancer regions
pLcPIP1;4	CAAT-box	CAAT	1372	4	-	Nicotiana glutinosa
pLcPIP1;4	CAAT-box	CAAT	1387	4	+	Nicotiana glutinosa
pLcPIP1;4	CAAT-box	CCAAT	1431	5	+	Arabidopsis thaliana	common cis-acting element in promoter and enhancer regions
pLcPIP1;4	CAAT-box	CAAT	1432	4	+	Nicotiana glutinosa
pLcPIP1;4	CAAT-box	CAAT	1462	4	+	Nicotiana glutinosa
pLcPIP1;4	CAAT-box	CAAAT	1531	5	-	Pisum sativum	common cis-acting element in promoter and enhancer regions
pLcPIP1;4	CAAT-box	CAAT	1582	4	+	Nicotiana glutinosa
pLcPIP1;4	CAAT-box	CCAAT	1684	5	+	Arabidopsis thaliana	common cis-acting element in promoter and enhancer regions
pLcPIP1;4	CAAT-box	CAAT	1685	4	+	Nicotiana glutinosa
pLcPIP1;4	CAAT-box	CAAT	1796	4	+	Nicotiana glutinosa
pLcPIP1;4	CAAT-box	CAAT	1823	4	+	Nicotiana glutinosa
pLcPIP1;4	CAAT-box	CAAT	1827	4	+	Nicotiana glutinosa
pLcPIP1;4	CAAT-box	CAAT	1833	4	+	Nicotiana glutinosa
pLcPIP1;4	CAAT-box	CAAAT	1882	5	+	Pisum sativum	common cis-acting element in promoter and enhancer regions
pLcPIP1;4	CAAT-box	CAAT	1932	4	-	Nicotiana glutinosa
pLcPIP1;4	CAAT-box	CAAT	1941	4	-	Nicotiana glutinosa
pLcPIP1;4	CAAT-box	CCAAT	1949	5	+	Arabidopsis thaliana	common cis-acting element in promoter and enhancer regions
pLcPIP1;4	CAAT-box	CAAT	1950	4	+	Nicotiana glutinosa
pLcPIP1;4	TATA	TATAAAAT	618	8	+	Arabidopsis thaliana
pLcPIP1;4	TATA	TATAAAAT	1105	8	+	Arabidopsis thaliana
pLcPIP1;4	HD-Zip 1	CAAT(A/T)ATTG	429	8.5	+	Arabidopsis thaliana	element involved in differentiation of the palisade mesophyll cells
pLcPIP1;4	TATA-box	TATA	7	4	+	Arabidopsis thaliana	core promoter element around -30 of transcription start
pLcPIP1;4	TATA-box	ccTATAAAaa	28	9	-	Arabidopsis thaliana	core promoter element around -30 of transcription start
pLcPIP1;4	TATA-box	TATAAAA	29	7	-	Pisum sativum	core promoter element around -30 of transcription start
pLcPIP1;4	TATA-box	TATAAA	30	6	-	Helianthus annuus	core promoter element around -30 of transcription start
pLcPIP1;4	TATA-box	TATAA	31	5	-	Arabidopsis thaliana	core promoter element around -30 of transcription start
pLcPIP1;4	TATA-box	TATA	32	4	+	Arabidopsis thaliana	core promoter element around -30 of transcription start
pLcPIP1;4	TATA-box	TATAA	139	5	-	Arabidopsis thaliana	core promoter element around -30 of transcription start
pLcPIP1;4	TATA-box	TATA	140	4	+	Arabidopsis thaliana	core promoter element around -30 of transcription start
pLcPIP1;4	TATA-box	ATATAT	184	6	+	Brassica napus	core promoter element around -30 of transcription start
pLcPIP1;4	TATA-box	TATATA	185	6	+	Arabidopsis thaliana	core promoter element around -30 of transcription start
pLcPIP1;4	TATA-box	ATATAT	186	6	+	Brassica napus	core promoter element around -30 of transcription start
pLcPIP1;4	TATA-box	TATATA	187	6	+	Arabidopsis thaliana	core promoter element around -30 of transcription start
pLcPIP1;4	TATA-box	ATATAA	188	6	+	Brassica oleracea	core promoter element around -30 of transcription start
pLcPIP1;4	TATA-box	TATA	189	4	+	Arabidopsis thaliana	core promoter element around -30 of transcription start
pLcPIP1;4	TATA-box	TATA	229	4	+	Arabidopsis thaliana	core promoter element around -30 of transcription start
pLcPIP1;4	TATA-box	TATA	350	4	+	Arabidopsis thaliana	core promoter element around -30 of transcription start
pLcPIP1;4	TATA-box	TATACA	616	6	-	Helianthus annuus	core promoter element around -30 of transcription start
pLcPIP1;4	TATA-box	TATA	618	4	+	Arabidopsis thaliana	core promoter element around -30 of transcription start
pLcPIP1;4	TATA-box	TATAA	874	5	-	Arabidopsis thaliana	core promoter element around -30 of transcription start
pLcPIP1;4	TATA-box	TATA	875	4	+	Arabidopsis thaliana	core promoter element around -30 of transcription start
pLcPIP1;4	TATA-box	TACAAAA	929	7	-	Oryza sativa	core promoter element around -30 of transcription start
pLcPIP1;4	TATA-box	TATA	991	4	+	Arabidopsis thaliana	core promoter element around -30 of transcription start
pLcPIP1;4	TATA-box	TACAAAA	1043	7	-	Oryza sativa	core promoter element around -30 of transcription start
pLcPIP1;4	TATA-box	ATTATA	1060	6	+	Brassica napus	core promoter element around -30 of transcription start
pLcPIP1;4	TATA-box	TATAA	1061	5	-	Arabidopsis thaliana	core promoter element around -30 of transcription start
pLcPIP1;4	TATA-box	TATA	1062	4	-	Arabidopsis thaliana	core promoter element around -30 of transcription start
pLcPIP1;4	TATA-box	ATTATA	1073	6	+	Brassica napus	core promoter element around -30 of transcription start
pLcPIP1;4	TATA-box	TATAA	1074	5	-	Arabidopsis thaliana	core promoter element around -30 of transcription start
pLcPIP1;4	TATA-box	TATA	1075	4	-	Arabidopsis thaliana	core promoter element around -30 of transcription start
pLcPIP1;4	TATA-box	TATA	1105	4	-	Arabidopsis thaliana	core promoter element around -30 of transcription start
pLcPIP1;4	TATA-box	TATAAGAA	1172	8	-	Zea mays	core promoter element around -30 of transcription start
pLcPIP1;4	TATA-box	TATAA	1175	5	-	Arabidopsis thaliana	core promoter element around -30 of transcription start
pLcPIP1;4	TATA-box	TATA	1176	4	-	Arabidopsis thaliana	core promoter element around -30 of transcription start
pLcPIP1;4	TATA-box	TATA	1394	4	-	Arabidopsis thaliana	core promoter element around -30 of transcription start
pLcPIP1;4	TATA-box	ATTATA	1404	6	+	Brassica napus	core promoter element around -30 of transcription start
pLcPIP1;4	TATA-box	TATAA	1405	5	-	Arabidopsis thaliana	core promoter element around -30 of transcription start
pLcPIP1;4	TATA-box	TATA	1406	4	-	Arabidopsis thaliana	core promoter element around -30 of transcription start
pLcPIP1;4	TATA-box	TATA	1423	4	-	Arabidopsis thaliana	core promoter element around -30 of transcription start
pLcPIP1;4	TATA-box	TATA	1439	4	-	Arabidopsis thaliana	core promoter element around -30 of transcription start
pLcPIP1;4	TATA-box	ATTATA	1526	6	+	Brassica napus	core promoter element around -30 of transcription start
pLcPIP1;4	TATA-box	TATAA	1527	5	-	Arabidopsis thaliana	core promoter element around -30 of transcription start
pLcPIP1;4	TATA-box	TATA	1528	4	-	Arabidopsis thaliana	core promoter element around -30 of transcription start
pLcPIP1;4	ARE	AAACCA	256	6	+	Zea mays	cis-acting regulatory element essential for the anaerobic induction
pLcPIP1;4	ARE	AAACCA	477	6	+	Zea mays	cis-acting regulatory element essential for the anaerobic induction
pLcPIP1;4	ARE	AAACCA	925	6	-	Zea mays	cis-acting regulatory element essential for the anaerobic induction
pLcPIP1;4	ARE	AAACCA	1168	6	-	Zea mays	cis-acting regulatory element essential for the anaerobic induction
pLcPIP1;4	ARE	AAACCA	1976	6	+	Zea mays	cis-acting regulatory element essential for the anaerobic induction
pLcPIP1;4	G-box	CACGTG	1784	6	-	Arabidopsis thaliana	cis-acting regulatory element involved in light responsiveness
pLcPIP1;4	MYB	TAACCA	376	6	+	Arabidopsis thaliana
pLcPIP1;4	MYB	CAACAG	1275	6	+	Arabidopsis thaliana
pLcPIP1;4	MYB	TAACCA	1515	6	-	Arabidopsis thaliana
pLcPIP1;4	MYB	CAACAG	1763	6	-	Arabidopsis thaliana
pLcPIP1;4	MYB-like sequence	TAACCA	376	6	+	Arabidopsis thaliana
pLcPIP1;4	MYB-like sequence	TAACCA	1515	6	-	Arabidopsis thaliana
pLcPIP1;4	Unnamed__2	AACCTAACCT	372	9	+	Petroselinum hortense
pLcPIP1;4	CCGTCC-box	CCGTCC	638	6	-	Petroselinum hortense
pLcPIP1;4	MRE	AACCTAA	372	7	+	Petroselinum crispum	MYB binding site involved in light responsiveness
pLcPIP1;4	Box 4	ATTAAT	1066	6	-	Petroselinum crispum	part of a conserved DNA module involved in light responsiveness
pLcPIP1;4	CCGTCC motif	CCGTCC	638	6	-	Nicotiana tabacum
pLcPIP1;4	ERE	ATTTCATA	175	8	-	Nicotiana glutinos
pLcPIP1;4	ERE	ATTTTAAA	1036	8	-	Nicotiana glutinos
pLcPIP1;4	MYC	CATGTG	160	6	-	Arabidopsis thaliana
pLcPIP1;4	MYC	CAATTG	235	6	+	Arabidopsis thaliana
pLcPIP1;4	MYC	CATGTG	671	6	+	Arabidopsis thaliana
pLcPIP1;4	MYC	CATTTG	768	6	-	Arabidopsis thaliana
pLcPIP1;4	MYC	CATTTG	948	6	+	Arabidopsis thaliana
pLcPIP1;4	MYC	CATGTG	1051	6	-	Arabidopsis thaliana
pLcPIP1;4	MYC	CATGTG	1474	6	+	Arabidopsis thaliana
pLcPIP1;4	DRE core	CCGAC	649	6	-	Arabidopsis thaliana
pLcPIP1;4	DRE core	CCGAC	655	6	-	Arabidopsis thaliana
pLcPIP1;4	DRE core	CCGAC	794	6	-	Arabidopsis thaliana
pLcPIP1;4	DRE core	CCGAC	1777	6	-	Arabidopsis thaliana
pLcPIP1;4	AAGAA-motif	GAAAGAA	1566	7	-	Avena sativa
pLcPIP1;4	Unnamed__4	CTCC	70	4	+	Petroselinum hortense
pLcPIP1;4	Unnamed__4	CTCC	321	4	+	Petroselinum hortense
pLcPIP1;4	Unnamed__4	CTCC	1152	4	+	Petroselinum hortense
pLcPIP1;4	Unnamed__4	CTCC	1290	4	-	Petroselinum hortense
pLcPIP1;4	Unnamed__4	CTCC	1488	4	-	Petroselinum hortense
pLcPIP1;4	Unnamed__4	CTCC	1720	4	+	Petroselinum hortense
pLcPIP1;4	Unnamed__4	CTCC	1791	4	+	Petroselinum hortense
pLcPIP1;4	Unnamed__4	CTCC	1905	4	+	Petroselinum hortense
pLcPIP1;4	Unnamed__4	CTCC	1992	4	-	Petroselinum hortense
pLcPIP1;4	W box	TTGACC	76	6	+	Arabidopsis thaliana
pLcPIP1;4	as-1	TGACG	1612	5	-	Arabidopsis thaliana
pLcPIP1;4	L-box	ATCCCACCTAC	317	10	+	Petroselinum crispum	part of a light responsive element
pLcPIP1;4	AE-box	AGAAACAA	1212	8	-	Arabidopsis thaliana	part of a module for light response
pLcPIP1;4	AE-box	AGAAACAA	1909	8	+	Arabidopsis thaliana	part of a module for light response
pLcPIP1;4	CAT-box	GCCACT	1364	6	-	Arabidopsis thaliana	cis-acting regulatory element related to meristem expression
pLcPIP1;4		motif_sequence	144	4	+	organism	short_function
pLcPIP1;4		motif_sequence	240	4	-	organism	short_function
pLcPIP1;4		motif_sequence	359	4	+	organism	short_function
pLcPIP1;4		motif_sequence	668	4	-	organism	short_function
pLcPIP1;4		motif_sequence	1001	4	-	organism	short_function
pLcPIP1;4		motif_sequence	1050	4	-	organism	short_function
pLcPIP1;4		motif_sequence	1229	4	+	organism	short_function
pLcPIP1;4		motif_sequence	1290	4	-	organism	short_function
pLcPIP1;4		motif_sequence	1475	4	+	organism	short_function
pLcPIP1;4		motif_sequence	1903	4	+	organism	short_function
pLcPIP1;4		motif_sequence	1992	4	-	organism	short_function
pLcPIP1;4	CGTCA-motif	CGTCA	1612	5	+	Hordeum vulgare	cis-acting regulatory element involved in the MeJA-responsiveness
pLcPIP1;4	Myb-binding site	CAACAG	1275	6	+	Nicotiana tabacum
pLcPIP1;4	Myb-binding site	CAACAG	1763	6	-	Nicotiana tabacum
pLcPIP1;4	G-Box	CACGTG	1784	6	-	Pisum sativum	cis-acting regulatory element involved in light responsiveness
pLcPIP1;4	TGACG-motif	TGACG	1612	5	-	Hordeum vulgare	cis-acting regulatory element involved in the MeJA-responsiveness
pLcPIP1;4	ABRE	CGCACGTGTC	1782	9	+	Hordeum vulgare	cis-acting element involved in the abscisic acid responsiveness
pLcPIP1;4	ABRE	CACGTG	1784	6	-	Arabidopsis thaliana	cis-acting element involved in the abscisic acid responsiveness
pLcPIP1;4	ABRE	ACGTG	1785	5	+	Arabidopsis thaliana	cis-acting element involved in the abscisic acid responsiveness
Promoter name	Site Name	sequence	Position	Matrix score.	Strand	Organism	function
pLcPIP1;4a	AT1-motif	AATTATTTTTTATT	1465	13	-	Solanum tuberosum	part of a light responsive module
pLcPIP1;4a		motif_sequence	54	4	-	organism	short_function
pLcPIP1;4a		motif_sequence	625	4	+	organism	short_function
pLcPIP1;4a		motif_sequence	928	4	-	organism	short_function
pLcPIP1;4a		motif_sequence	1958	4	+	organism	short_function
pLcPIP1;4a	Unnamed__4	CTCC	527	4	+	Petroselinum hortense
pLcPIP1;4a	Unnamed__4	CTCC	908	4	-	Petroselinum hortense
pLcPIP1;4a	Unnamed__4	CTCC	1024	4	+	Petroselinum hortense
pLcPIP1;4a	WUN-motif	TTATTACAT	274	9	-	Nicotiana glutinosa
pLcPIP1;4a	CAT-box	GCCACT	1841	6	+	Arabidopsis thaliana	cis-acting regulatory element related to meristem expression
pLcPIP1;4a	P-box	CCTTTTG	641	7	-	Oryza sativa	gibberellin-responsive element
pLcPIP1;4a	AT~TATA-box	TATATA	1872	6	-	Arabidopsis thaliana
pLcPIP1;4a	CTAG-motif	ACTAGCAGAA	924	9	+	Avena sativa
pLcPIP1;4a	Myb	CAACTG	1815	6	-	Arabidopsis thaliana
pLcPIP1;4a	MYB-like sequence	TAACCA	831	6	+	Arabidopsis thaliana
pLcPIP1;4a	Unnamed__2	AACCTAACCT	336	9	+	Petroselinum hortense
pLcPIP1;4a	G-box	CACGAC	1894	6	+	Zea mays	cis-acting regulatory element involved in light responsiveness
pLcPIP1;4a	TATA-box	TATAAA	74	6	-	Helianthus annuus	core promoter element around -30 of transcription start
pLcPIP1;4a	TATA-box	TATAA	75	5	-	Arabidopsis thaliana	core promoter element around -30 of transcription start
pLcPIP1;4a	TATA-box	TATA	76	4	+	Arabidopsis thaliana	core promoter element around -30 of transcription start
pLcPIP1;4a	TATA-box	TACAAAA	138	7	+	Oryza sativa	core promoter element around -30 of transcription start
pLcPIP1;4a	TATA-box	TATACA	161	6	-	Helianthus annuus	core promoter element around -30 of transcription start
pLcPIP1;4a	TATA-box	TATA	163	4	+	Arabidopsis thaliana	core promoter element around -30 of transcription start
pLcPIP1;4a	TATA-box	ATTATA	287	6	+	Brassica napus	core promoter element around -30 of transcription start
pLcPIP1;4a	TATA-box	TATAA	288	5	-	Arabidopsis thaliana	core promoter element around -30 of transcription start
pLcPIP1;4a	TATA-box	TATA	289	4	+	Arabidopsis thaliana	core promoter element around -30 of transcription start
pLcPIP1;4a	TATA-box	ATATAT	303	6	+	Brassica napus	core promoter element around -30 of transcription start
pLcPIP1;4a	TATA-box	TATA	304	4	+	Arabidopsis thaliana	core promoter element around -30 of transcription start
pLcPIP1;4a	TATA-box	ATTATA	347	6	+	Brassica napus	core promoter element around -30 of transcription start
pLcPIP1;4a	TATA-box	TATAA	348	5	-	Arabidopsis thaliana	core promoter element around -30 of transcription start
pLcPIP1;4a	TATA-box	TATA	349	4	+	Arabidopsis thaliana	core promoter element around -30 of transcription start
pLcPIP1;4a	TATA-box	TATA	466	4	+	Arabidopsis thaliana	core promoter element around -30 of transcription start
pLcPIP1;4a	TATA-box	TACAAAA	540	7	+	Oryza sativa	core promoter element around -30 of transcription start
pLcPIP1;4a	TATA-box	TATAAAT	572	7	-	Brassica juncea	core promoter element around -30 of transcription start
pLcPIP1;4a	TATA-box	TATAAA	573	6	-	Helianthus annuus	core promoter element around -30 of transcription start
pLcPIP1;4a	TATA-box	TATAA	574	5	-	Arabidopsis thaliana	core promoter element around -30 of transcription start
pLcPIP1;4a	TATA-box	TATA	575	4	+	Arabidopsis thaliana	core promoter element around -30 of transcription start
pLcPIP1;4a	TATA-box	ATATAA	675	6	+	Brassica oleracea	core promoter element around -30 of transcription start
pLcPIP1;4a	TATA-box	TATA	676	4	+	Arabidopsis thaliana	core promoter element around -30 of transcription start
pLcPIP1;4a	TATA-box	TATA	1121	4	-	Arabidopsis thaliana	core promoter element around -30 of transcription start
pLcPIP1;4a	TATA-box	ATATAA	1126	6	+	Brassica oleracea	core promoter element around -30 of transcription start
pLcPIP1;4a	TATA-box	TATA	1127	4	-	Arabidopsis thaliana	core promoter element around -30 of transcription start
pLcPIP1;4a	TATA-box	TATA	1154	4	-	Arabidopsis thaliana	core promoter element around -30 of transcription start
pLcPIP1;4a	TATA-box	TATAA	1187	5	-	Arabidopsis thaliana	core promoter element around -30 of transcription start
pLcPIP1;4a	TATA-box	TATA	1188	4	-	Arabidopsis thaliana	core promoter element around -30 of transcription start
pLcPIP1;4a	TATA-box	ATATAA	1244	6	+	Brassica oleracea	core promoter element around -30 of transcription start
pLcPIP1;4a	TATA-box	TATA	1245	4	-	Arabidopsis thaliana	core promoter element around -30 of transcription start
pLcPIP1;4a	TATA-box	TAAAGATT	1269	8	-	Arabidopsis thaliana	core promoter element around -30 of transcription start
pLcPIP1;4a	TATA-box	ATTATA	1389	6	+	Brassica napus	core promoter element around -30 of transcription start
pLcPIP1;4a	TATA-box	TATAA	1390	5	-	Arabidopsis thaliana	core promoter element around -30 of transcription start
pLcPIP1;4a	TATA-box	TATA	1391	4	-	Arabidopsis thaliana	core promoter element around -30 of transcription start
pLcPIP1;4a	TATA-box	TATAA	1415	5	-	Arabidopsis thaliana	core promoter element around -30 of transcription start
pLcPIP1;4a	TATA-box	TATA	1416	4	-	Arabidopsis thaliana	core promoter element around -30 of transcription start
pLcPIP1;4a	TATA-box	TATATA	1872	6	-	Arabidopsis thaliana	core promoter element around -30 of transcription start
pLcPIP1;4a	TATA-box	ATATAA	1873	6	+	Brassica oleracea	core promoter element around -30 of transcription start
pLcPIP1;4a	TATA-box	TATA	1874	4	-	Arabidopsis thaliana	core promoter element around -30 of transcription start
pLcPIP1;4a	GATA-motif	AAGGATAAGG	1026	9	-	Solanum tuberosum	part of a light responsive element
pLcPIP1;4a	Box 4	ATTAAT	268	6	+	Petroselinum crispum	part of a conserved DNA module involved in light responsiveness
pLcPIP1;4a	Box 4	ATTAAT	1249	6	-	Petroselinum crispum	part of a conserved DNA module involved in light responsiveness
pLcPIP1;4a	MSA-like	TCAAACGGT	1928	9	+	Catharanthus roseus	cis-acting element involved in cell cycle regulation
pLcPIP1;4a	MBS	CAACTG	1815	6	-	Arabidopsis thaliana	MYB binding site involved in drought-inducibility
pLcPIP1;4a	STRE	AGGGG	856	5	-	Arabidopsis thaliana
pLcPIP1;4a	STRE	AGGGG	1746	5	+	Arabidopsis thaliana
pLcPIP1;4a	MYC	CATTTG	210	6	-	Arabidopsis thaliana
pLcPIP1;4a	MYC	CATTTG	564	6	+	Arabidopsis thaliana
pLcPIP1;4a	MYC	CATTTG	771	6	+	Arabidopsis thaliana
pLcPIP1;4a	MYB	CAACCA	434	6	+	Arabidopsis thaliana
pLcPIP1;4a	MYB	CAACAG	709	6	-	Arabidopsis thaliana
pLcPIP1;4a	MYB	TAACCA	831	6	+	Arabidopsis thaliana
pLcPIP1;4a	MYB	CAACAG	885	6	+	Arabidopsis thaliana
pLcPIP1;4a	MYB	CAACCA	1494	6	-	Arabidopsis thaliana
pLcPIP1;4a	CCGTCC-box	CCGTCC	934	6	-	Petroselinum hortense
pLcPIP1;4a	TCA-element	CCATCTTTTT	991	10	+	Nicotiana tabacum	cis-acting element involved in salicylic acid responsiveness
pLcPIP1;4a	CAAT-box	CAAT	146	4	-	Nicotiana glutinosa
pLcPIP1;4a	CAAT-box	CAAT	159	4	-	Nicotiana glutinosa
pLcPIP1;4a	CAAT-box	CAAAT	210	5	+	Pisum sativum	common cis-acting element in promoter and enhancer regions
pLcPIP1;4a	CAAT-box	CAAT	224	4	+	Nicotiana glutinosa
pLcPIP1;4a	CAAT-box	CAAT	230	4	+	Nicotiana glutinosa
pLcPIP1;4a	CAAT-box	CAAT	264	4	+	Nicotiana glutinosa
pLcPIP1;4a	CAAT-box	CCAAT	307	5	-	Arabidopsis thaliana	common cis-acting element in promoter and enhancer regions
pLcPIP1;4a	CAAT-box	CAAAT	375	5	+	Pisum sativum	common cis-acting element in promoter and enhancer regions
pLcPIP1;4a	CAAT-box	CCAAT	385	5	+	Arabidopsis thaliana	common cis-acting element in promoter and enhancer regions
pLcPIP1;4a	CAAT-box	CAAT	386	4	+	Nicotiana glutinosa
pLcPIP1;4a	CAAT-box	CAAT	399	4	+	Nicotiana glutinosa
pLcPIP1;4a	CAAT-box	CAAAT	422	5	+	Pisum sativum	common cis-acting element in promoter and enhancer regions
pLcPIP1;4a	CAAT-box	CAAT	552	4	-	Nicotiana glutinosa
pLcPIP1;4a	CAAT-box	CAAAT	565	5	-	Pisum sativum	common cis-acting element in promoter and enhancer regions
pLcPIP1;4a	CAAT-box	CAAT	667	4	+	Nicotiana glutinosa
pLcPIP1;4a	CAAT-box	CAAT	673	4	+	Nicotiana glutinosa
pLcPIP1;4a	CAAT-box	CAAT	717	4	-	Nicotiana glutinosa
pLcPIP1;4a	CAAT-box	CAAT	721	4	+	Nicotiana glutinosa
pLcPIP1;4a	CAAT-box	CAAT	759	4	-	Nicotiana glutinosa
pLcPIP1;4a	CAAT-box	CAAAT	772	5	-	Pisum sativum	common cis-acting element in promoter and enhancer regions
pLcPIP1;4a	CAAT-box	CCAAT	824	5	+	Arabidopsis thaliana	common cis-acting element in promoter and enhancer regions
pLcPIP1;4a	CAAT-box	CAAT	825	4	+	Nicotiana glutinosa
pLcPIP1;4a	CAAT-box	CAAAT	851	5	-	Pisum sativum	common cis-acting element in promoter and enhancer regions
pLcPIP1;4a	CAAT-box	CAAT	958	4	-	Nicotiana glutinosa
pLcPIP1;4a	CAAT-box	CAAT	1160	4	+	Nicotiana glutinosa
pLcPIP1;4a	CAAT-box	CAAT	1328	4	-	Nicotiana glutinosa
pLcPIP1;4a	CAAT-box	CAAAT	1336	5	-	Pisum sativum	common cis-acting element in promoter and enhancer regions
pLcPIP1;4a	CAAT-box	CAAT	1380	4	+	Nicotiana glutinosa
pLcPIP1;4a	CAAT-box	CAAAT	1436	5	+	Pisum sativum	common cis-acting element in promoter and enhancer regions
pLcPIP1;4a	CAAT-box	CAAT	1519	4	+	Nicotiana glutinosa
pLcPIP1;4a	CAAT-box	CAAT	1558	4	+	Nicotiana glutinosa
pLcPIP1;4a	CAAT-box	CAAAT	1569	5	+	Pisum sativum	common cis-acting element in promoter and enhancer regions
pLcPIP1;4a	CAAT-box	CAAT	1572	4	-	Nicotiana glutinosa
pLcPIP1;4a	CAAT-box	CAAT	1606	4	+	Nicotiana glutinosa
pLcPIP1;4a	CAAT-box	CAAAT	1701	5	+	Pisum sativum	common cis-acting element in promoter and enhancer regions
pLcPIP1;4a	CAAT-box	CAAT	1732	4	+	Nicotiana glutinosa
pLcPIP1;4a	CAAT-box	CCAAT	1784	5	-	Arabidopsis thaliana	common cis-acting element in promoter and enhancer regions
pLcPIP1;4a	CAAT-box	CAAAT	1805	5	+	Pisum sativum	common cis-acting element in promoter and enhancer regions
pLcPIP1;4a	CAAT-box	CCAAT	1924	5	+	Arabidopsis thaliana	common cis-acting element in promoter and enhancer regions
pLcPIP1;4a	CAAT-box	CAAT	1925	4	+	Nicotiana glutinosa
pLcPIP1;4a	3-AF3 binding site	CACTATCTAAC	1869	10	+	Pisum sativum	part of a conserved DNA module array (CMA3)
pLcPIP1;4a	A-box	CCGTCC	934	6	-	Petroselinum crispum	cis-acting regulatory element
pLcPIP1;4a	ARE	AAACCA	382	6	+	Zea mays	cis-acting regulatory element essential for the anaerobic induction
pLcPIP1;4a	ARE	AAACCA	881	6	+	Zea mays	cis-acting regulatory element essential for the anaerobic induction
pLcPIP1;4a	ARE	AAACCA	1949	6	+	Zea mays	cis-acting regulatory element essential for the anaerobic induction
pLcPIP1;4a	dOCT	CTCGGATC	1858	8	+	Zea mays
pLcPIP1;4a	DRE core	CCGAC	1788	6	-	Arabidopsis thaliana
pLcPIP1;4a	Unnamed__1	CGTGG	1893	5	-	Zea mays
pLcPIP1;4a	Myb-binding site	CAACAG	709	6	-	Nicotiana tabacum
pLcPIP1;4a	Myb-binding site	CAACAG	885	6	+	Nicotiana tabacum
pLcPIP1;4a	TCT-motif	TCTTAC	205	6	+	Arabidopsis thaliana	part of a light responsive element
pLcPIP1;4a	WRE3	CCACCT	779	6	-	Pisum sativum
pLcPIP1;4a	WRE3	CCACCT	816	6	-	Pisum sativum
pLcPIP1;4a	CCGTCC motif	CCGTCC	934	6	-	Nicotiana tabacum
pLcPIP1;4a	LTR	CCGAAA	1995	6	+	Hordeum vulgare	cis-acting element involved in low-temperature responsiveness
