# Supplementary material for: Two aquaporins, LcPIP1;4 and LcPIP1;4a, cooperatively regulate the onset of dormancy of the terminal buds in evergreen perennial litchi (Litchi chinensis Sonn.)
Source: Hortic Res. 2025 May 7;12(8):uhaf122. doi: 10.1093/hr/uhaf122 (PMC12261106; doi:10.1093/hr/uhaf122)
Supplement: Web_Material_uhaf122 [file web_material_uhaf122.zip › Table S3.xlsx]

## Sheet: Sheet3
Primers used for qRT-PCR
Primer name	Primer sequences (5' to 3')
PIP1;4a-qF	TCAGGAGGACACATCAACCC
PIP1;4a-qR	CCAACAATCTCAGCACCGAG
PIP1;4-qF	TGTTGGCACTTTCGTCCTTG
PIP1;4-qR	GTTGTAGATGAGAGCTGCGC
RAP2;4-qF	CCACATCGTCGACCCATTTC
RAP2;4-qR	TTGTGGTGTTTGTTGCTGCT
PIP1;5-qF	AGGAGGACACATCAACCCAG
PIP1;5-qR	ATCTCAGCACCCAGACCATC
LcSMOS1 qf	TTGTTCCTGCTGTTCCCTCT
LcSMOS1 qr	TCCTCTGGCCGAAAGAAAGT
LcSVP2 qf	GAAGATCGACAACACCACGG
LcSVP2 qr	AGCTCCTGTGCCTTCTTGAA
LcActin F	ACCGTATGAGCAAGGAAATCACTG
LcActin R	TCGTCGTACTCACCCTTTGAAATC
LITCHI022779qf	GGCTATTGGTAGTTTGGGCG
LITCHI022779qr	CGATCCAACACCAGCAAACA
LITCHI019993qf	TGCTGAAGGGTCCTAGAAGC
LITCHI019993qr	GAACCTGCGATCACCAATCC
LITCHI020024qf	TTCCTGCTCCCGATGTTTCT
LITCHI020024qr	TGAGCTCCCGATATGTGTCC
LITCHI024831qf	TTGGCCAGGAGTGTTGTGTA
LITCHI024831qr	CACCAACACCAGACGACAAC
LITCHI019534qf	CCCACCACCATCCTACATGA
LITCHI019534qr	TTGCAGAACCACATGTCACG
LITCHI025727qf	ATGTTTGGCACCACTTCCTG
LITCHI025727qr	GCAACTATGGTGCCGAAGAG
LITCHI027284qf	AATCGCTTGGACTTTCGGTG
LITCHI027284qr	TTTCGAGCCAACAACAACCC
LITCHI027788qf	GCAGTGGACCCAAAGAAAGG
LITCHI027788qr	CACCAATAAACGGACCCACC
LITCHI008267qf	TGATCTCACTTGGGTTGGCA
LITCHI008267qr	ATTGCCTCATCTGGGTTGGT
LITCHI008500qf	GTTGGGCCACGATTGAATGT
LITCHI008500qr	GGTTCATAAATCCGCCGGTC
LITCHI009087qf	GTGGTTGCGGGTAGTTTCAA
LITCHI009087qr	TAGACAAGTCCTGCAACCGT
LITCHI010521qf	TTCGTGTGCTCATTTCCGTG
LITCHI010521qr	CTTGTAAACGCCAGAGACCG
LITCHI028954qf	ACACAAACCAAGATTCCGGC
LITCHI028954qr	TATGTACCCACGACCTCTGC
LITCHI028955qf	TGGTGAATGCTGACAATGGC
LITCHI028955qr	GACAGCAGGGTTGAAATGGG
LITCHI025728qf	TGGAGGTTGGAGAAGACGAG
LITCHI025728qr	TCGTCATAGGTGGTTGGCTT
LITCHI030949qf	GCTGCAAACAATTTCAGGGC
LITCHI030949qr	AGATTCCAGCACCGCATAGT
LITCHI027285qf	TACTCCACTGGCGTTGGATT
LITCHI027285qr	TCTGGCGTTTCTCTTGGGAT
LITCHI018583qf	AAGGTGTCTCTGGTACGAGC
LITCHI018583qr	CTCTGGCACTTCTCTTGGGA
LITCHI024675qf	CATTGTTCGACGCTGAGGAG
LITCHI024675qr	TGTGCCCACCAGAAATACCA
LITCHI001953qf	GATGCAGAGAATGGCCTTGG
LITCHI001953qr	GCTCTGCCAATGATGCTCTC
LITCHI027537qf	TCAGGAGGACACATCAACCC
LITCHI027537qr	CCAACAATCTCAGCACCGAG
LITCHI017169qf	TGAACCCGGCTGTTACTCTT
LITCHI017169qr	CACTTGCCAACGTGTGTACA
LITCHI002040qf	TAAAGCACGACTACAACGCC
LITCHI002040qr	TCCGGTGATTGGGATAGTGG
LITCHI030525qf	TCACCTTCGGATTGGCTCTT
LITCHI030525qr	GCACTAACTCCAGAGGCAAC
LITCHI018676qf	TGTTCGTAGCTGTCTCCGTT
LITCHI018676qr	GCCAACGCCTGATGATAGTG
Primers used for Y1H
Primer name	Primer sequences (5' to 3')
pABAi-pPIP1;4-F	AAGCTTGAATTCGAGCTCGTCAGGGTATAGGAATAGTT
pABAi-pPIP1;4-R	GAGCACATGCCTCGAGTTTCAAGTTGGCCAAAAAAT
pGADT7-RAP2;4 F	atggaggccagtgaattcATGGCAGCTGCAATGG
pGADT7-RAP2;4 R	cgagctcgatggatccAGATAAAATAGAAGCCCAATCTAT
pLac-pRAP2.4 f	TCCTTTGATATTGGATCGAATTCTGAGCACTTATTTCAGTATATTT
pLac-pRAP2.4 r	AGCACATGCCTCGAGATCTTCACTCAAAACTACAAACTT
pLac-pPIP1;4a f	TCCTTTGATATTGGATCGAATTCACTAATAAAACTTAAATTTAGA
pLac-pPIP1;4a r	AGCACATGCCTCGAGTTTCGGCTGTTTTCGTTTTCT
pLac-pPIP1;4 f	TCCTTTGATATTGGATCGAATTCGTCAGGGTATAGGAAT
pLac-pPIP1;4 r	AGCACATGCCTCGAGTTTTCTCTCCTCTCTTTGCTTGGTT
pJG-RAP2.4 f	TTATGCCTCTCCCGAATTCATGGCAGCTGCAATGG
pJG-RAP2.4 r	GAAGTCCAAAGCTTCTCGAGAGATAAAATAGAAGCCCAATCTAT
pJG-LcSMOS1 f	TTATGCCTCTCCCGAATTCATGGCGTCGTCTTCCTC
pJG-LcSMOS1 r	GAAGTCCAAAGCTTCTCGAGTTCCTCTGGCCGAAAGAAAG
pJG--LcSVP2 f	TTATGCCTCTCCCGAATTCATGACGAGACAGAAAATTGAGA
pJG--LcSVP2 r	GAAGTCCAAAGCTTCTCGAGGCTAGGAAATGCTAACCCC
Primers used for LCI
Primer name	Primer sequences (5' to 3')
PIP1;4a NLUC-F	CGGGGGACGAGCTCggtaccATGGAGGACAAAGAGGAG
PIP1;4a NLUC-R	GCGTACGAGATCTGgtcgacCTTTGATTTGAAGGGAATGG
PIP1;4 CLUC-F	ACGCGTCCCGGGGCggtaccATGGAGGGCAAAGAAGA
PIP1;4 CLUC-R	CGAAAGCTCTGCAGgtcgacTCATTTGGACTTGAATGGAAT
Primers used for LUC
Primer name	Primer sequences (5' to 3')
RAP2;4-62SK-F	CTCTAGAACTAGTGGATCCATGGCAGCTGCAATGG
RAP2;4-62SK-R	AAGCTTGATATCGAATTCAGATAAAATAGAAGCCCAATCTAT
PIP1;4-0800-F	AGGGCGAATTGGGTACCGTCAGGGTATAGGAATAGTT
PIP1;4-0800-R	GTTTTTGGCGTCTTCCATTTCAAGTTGGCCAAAAAAT
Primers used for transcriptional activation activity assay
Primer name	Primer sequences (5' to 3')
RAP2;4-62BD-F	atggaggccgaattcATGGCAGCTGCAATGG
RAP2;4-62BD-R	gcaggtcgacggatccAGATAAAATAGAAGCCCAATCTAT
Primers used for EMSA
Primer name	Primer sequences (5' to 3')
RAP2;4-pGEX3'F	CGTGGATCCCCGGAATTCATGGCAGCTGCAATGG
RAP2;4-pGEX5'R	GATGCGGCCGCTCGAGTTAAGATAAAATAGAAGCCCAATC
Primers used for Y2H
Primer name	Primer sequences (5' to 3')
PIP1;4 pBT3-STE-F	attttatgtaatggccattacggccATGGAGGGCAAAGAAG
PIP1;4 pBT3-STE-R	tcctgcagatggccgaggcggccGATTTGGACTTGAATGGAATG
PIP1;4a pBT3-STE-F	attttatgtaatggccattacggccATGGAGGACAAAGAGG
PIP1;4a pBT3-STE-R	tcctgcagatggccgaggcggccTGCTTTGATTTGAAGGGAA
PIP1;4 pPR3-N F	TTCCAGATTACGCTGGATCCATGGAGGGCAAAGAAGA
PIP1;4 pPR3-N R	GATAAGCTTGATATCGAATTCTTTGGACTTGAATGGAATGG
PIP1;4a pPR3-N F	TTCCAGATTACGCTGGATCCATGGAGGACAAAGAGG
PIP1;4a pPR3-N R	GATAAGCTTGATATCGAATTCTGCTTTGATTTGAAGGGAA
pGADT7-RAP2.4 f	ATGGAGGCCAGTGAATTCATGGCAGCTGCAATGG
pGADT7-RAP2.4 r	CGAGCTCGATGGATCCAGATAAAATAGAAGCCCAATCTAT
pGBKT7-LcSVP2 f	ATGGAGGCCGAATTCATGACGAGACAGAAAATTGAGA
pGBKT7-LcSVP2 r	GCAGGTCGACGGATCCGCTAGGAAATGCTAACCCC
Primers used for BiFC
Primer name	Primer sequences (5' to 3')
PIP1;4 YFC-F	GAGGAGGACCTGCTTTCTAGAATGGAGGGCAAAGAAGA
PIP1;4 YFC-R	ACCGGATCCCTCGAGTCTAGATTTGGACTTGAATGGAATGG
PIP1;4a YNP-F	CATTTAAATCTCGAGGGATCCATGGAGGACAAAGAGGAG
PIP1;4a YNP-R	GATGGATCTTCTAGAGGATCCCTTTGATTTGAAGGGAATGG
PIP1;4 YNP-F	CATTTAAATCTCGAGGGATCCATGGAGGGCAAAGAAGA
PIP1;4 YNP-R	GATGGATCTTCTAGAGGATCCTTTGGACTTGAATGGAATGG
PIP1;4a YCP-F	GAGGAGGACCTGCTTTCTAGAATGGAGGACAAAGAGGAG
PIP1;4a YCP-R	ACCGGATCCCTCGAGTCTAGACTTTGATTTGAAGGGAATGG
Primers used for subcellular localization assays
Primer name	Primer sequences (5' to 3')
C18-PIP1;4-F	GTCGACGGTATCGATAAGCTTATGGAGGGCAAAGAAGA
C18-PIP1;4-R	TTTACTCATACTAGTGGATCCTTTGGACTTGAATGGAATGG
C18-PIP1;4a -F	GTCGACGGTATCGATAAGCTTATGGAGGACAAAGAGGAG
C18-PIP1;4a -R	TTTACTCATACTAGTGGATCCCTTTGATTTGAAGGGAATGG
C18-RAP2;4-F	GTCGACGGTATCGATAAGCTTATGGCAGCTGCAATGG
C18-RAP2;4-R	TTTACTCATACTAGTGGATCCAGATAAAATAGAAGCCCAATCTAT
Primers used for VIGS assays
Primer name	Primer sequences (5' to 3')
vigs-PIP1;4-F	GAGTAAGGTTACCGAATTCTCATGTTCCTGTAAG
vigs-PIP1;4-R	GCGTGAGCTCGGTACCGGATCCGCAGATAGCTTTTCAGCT
vigs-RAP2;4-F	GAGTAAGGTTACCGAATTCAACGGCTCCCTCATC
vigs-RAP2;4-R	GCGTGAGCTCGGTACCGGATCCACCAACTGGCTCTGCA
vigs-PIP1;4a -F	GAGTAAGGTTACCGAATTCACGGAGCCGCCACCT
vigs-PIP1;4a -R	GCGTGAGCTCGGTACCGGATCCACTTTGATTTGAAGGGAATGG
Gene-specific primers used for gene amplification
Primer name	Primer sequences (5' to 3')
PIP1;4a-F	ATGGAGGACAAAGAGGAG
PIP1;4a-R	TCACTTTGATTTGAAGGGAAT
PIP1;4-F	ATGGAGGGCAAAGAAGA
PIP1;4-R	TCATTTGGACTTGAATGGAAT
RAP2;4 F	ATGGCAGCTGCAATGG
RAP2;4 R	TTAAGATAAAATAGAAGCCCAATCT
Probes used for EMSA assay
Probe name	Probe sequences (5' to 3')
RAP2;4 probe-F	TCTTGAGGACGGCAAAGGTCGGTGTCGGTGATGTTTGAAC
RAP2;4 probe-R	GTTCAAACATCACCGACACCGACCTTTGCCGTCCTCAAGA
RAP2;4 mutant probe-F	TCTTGAGGACGGCAAAGTTTTTTTTTTTTGATGTTTGAAC
RAP2;4 mutant probe-R	GTTCAAACATCATTTTTTTTTTTTTTGCCGTCCTCAAGA
